# Supplementary material for: Care-seeking for diarrheal illness: A systematic review and meta-analysis
Source: PLOS Glob Public Health. 2025 Apr 22;5(4):e0004483. doi: 10.1371/journal.pgph.0004483 (PMC12013865; doi:10.1371/journal.pgph.0004483)
Supplement: S2 Data — Excel sheet with citation information for all 722 studies that underwent full-text screening, including citation details for 534 studies that were excluded along with the reason for exclusion (tab 1) and citation details for 188 studies that met the inclusion criteria (tab 2). (XLSX) [file pgph.0004483.s004.xlsx]

## Sheet: Excluded Studies with Reason
Title	Authors	Abstract	Published Year	Published Month	Journal	Volume	Issue	Pages	DOI	Exclusion Reason
Health care seeking in modern urban LMIC settings: evidence from Lusaka, Zambia.	Clarke-Deelder E; Afriyie DO; Nseluke M; Masiye F; Fink G	BACKGROUND: In an effort to improve population health, many low- and middle-income countries (LMICs) have expanded access to public primary care facilities and removed user fees for services in these facilities. However, a growing literature suggests that many patients bypass nearby primary care facilities to seek care at more distant or higher-level facilities. Patients in urban areas, a growing…	2022	Jun	BMC Public Health	22	1	1205	10.1186/s12889-022-13549-3	No care seeking data
Assessment of Saudi Mother's Knowledge and Attitudes towards Childhood Diarrhea and Its Management.	Alghadeer S; Syed W; Alhossan A; Alrabiah Z; Babelghaith SD; Al Arifi MN; Alwhaibi A	This study evaluates the knowledge, attitude of Saudi mothers towards diarrhea in their children and its management at home. Online cross-sectional validated online surveys, targeting Saudi mothers who are living in Saudi Arabia, are used to collect data from the beginning of March to the end of April 2019. Our results show that a total of 1140 mothers (52.1% of them were housewives) participated…	2021	Apr	Int J Environ Res Public Health	18	8		10.3390/ijerph18083982	No care seeking data
Barriers to healthcare access and healthcare seeking for childhood illnesses among childbearing women in Burundi.	Ahinkorah BO; Seidu AA; Hagan JE; Budu E; Mohammed A; Adu C; Ameyaw EK; Adoboi F; Schack T	INTRODUCTION: Poor health seeking behaviour continues to be major challenge in accessing healthcare in sub-Saharan Africa despite the availability of effective treatment for most childhood illnesses. The current study investigated the barriers to healthcare access and health seeking for childhood illnesses in Burundi. METHODS: The study utilized data from the 2016-17 Burundi Demographic and Healt…	2022		PLoS One	17	9	e0274547	10.1371/journal.pone.0274547	Not primary research
Validity of maternal report of care-seeking for childhood illness.	Carter ED; Ndhlovu M; Munos M; Nkhama E; Katz J; Eisele TP	BACKGROUND: Accurate data on care-seeking for child illness are needed to improve public health programs and reduce child mortality. The accuracy of maternal report of care-seeking for child illness as collected through household surveys has not been validated. METHODS: A 2016 survey compared reported care-seeking against a gold-standard of health care provider documented care-seeking events amon…	2018	Jun	J Glob Health	8	1	010602	10.7189/jogh.08.010602	No care seeking data
An Assessment of Household Knowledge and Practices during a Cholera Epidemic- Dar es Salaam, Tanzania, 2016.	Chae SR; Lukupulo H; Kim S; Walker T; Hardy C; Abade A; Urio LJ; Mghamba J; Quick R	From August 15, 2015 to March 5, 2016, Tanzania reported 16,521 cholera cases and 251 deaths, with 4,596 cases and 44 deaths in its largest city, Dar es Salaam. To evaluate outbreak response efforts, we conducted a household survey with drinking water testing in the five most affected wards in Dar es Salaam. We interviewed 641 households 6 months after the beginning of the outbreak. Although most…	2022	Oct	Am J Trop Med Hyg	107	4	766-772	10.4269/ajtmh.21-0597	No care seeking data
Determinants and patterns of care-seeking for childhood illness in rural Pune District, India.	Marsh A; Hirve S; Lele P; Chavan U; Bhattacharjee T; Nair H; Juvekar S; Campbell H	BACKGROUND: An estimated 1.2 million children under five years of age die each year in India, with pneumonia and diarrhea among the leading causes. Increasing care-seeking is important to reduce mortality and morbidity from these causes. This paper explores the determinants and patterns of care-seeking for childhood illness in rural Pune district, India. METHODS: Mothers having at least one child…	2020	Jun	J Glob Health	10	1	010601	10.7189/jogh.10.010601	Illness not diarrhea
Maternal knowledge, attitude and practices during childhood diarrhoea.	Dhingra D; Dabas A; Anand T; Pinnamaneni R	Diarrhoea and pneumonia account for most deaths in children agedâ€‰<â€‰5 years. However, most diarrhoeal deaths are preventable with appropriate hygienic measures and timely initiation of rehydration therapy. A cross-sectional study was conducted on 280 mothers with children aged 2-59 months with acute watery diarrhoea at a tertiary hospital. One-fifth of respondents were illiterate and only one-…	2018	Oct	Trop Doct	48	4	298-300	10.1177/0049475518787425	No care seeking data
Examining knowledge and traditional practices of mothers with children under five in Turkey on diarrhoea according to education levels.	YÃ¼ksel KaÃ§an C; PalloÅŸ A; Ã–zkaya G	BACKGROUND: Diarrhoea still ranks among the top causes of the deaths of children under five years old in the world. In solving this important health problem, it is necessary and imperative to know the health-related knowledge levels of mothers who take care of the child individually and the traditional practices they perform when their children are sick, in order to provide effective health educa…	2022	Dec	Ann Med	54	1	674-682	10.1080/07853890.2022.2044508	No care seeking questions
Intervention to Improve Diarrhea-Related Knowledge and Practices Among Informal Healthcare Providers in Slums of Kolkata.	Mahapatra T; Mahapatra S; Datta Chakraborty N; Raj A; Bakshi B; Banerjee B; Saha S; Guha A; Dutta S; Kanungo S	BACKGROUND: In the densely populated slums of Kolkata, informal healthcare providers' (IHP) diarrhea-related knowledge and rationality of practices should be improved to reduce risk of adverse outcome, expenditure, and antimicrobial resistance. METHODS: A multicomponent intervention was conducted among 140 representative IHPs in the slums of 8 wards in Kolkata to assess its impact on their diarrh…	2021	Dec	J Infect Dis	224	12 Suppl 2	S890-S900	10.1093/infdis/jiab499	Special population
Determinants affecting utilisation of health services and treatment for children under-5 in rural Nepali health centres: a cross-sectional study.	Shrestha B; Green DJ; Baidya M; Chater T; Karki J; Lee AC; Khadka S; Pohl G; Neupane R; Rushton S	BACKGROUND: Large inequalities in child health remain in Nepal, with caste, ethnicity and sex being major determinants of deprivation and negative outcomes. The purpose of this study was to explore whether key demographics of under 5s were associated with health seeking behaviours, utilisation of health care, and treatment received. METHODS: Data came from Integrated Management of Neonatal & Chil…	2022	Oct	BMC Public Health	22	1	1948	10.1186/s12889-022-14318-y	No care seeking questions
Measuring the impact of health education modules in Cameroon, West Africa.	Chaponniere PA; Cherup SM; Lodge L	Each year, more than two million people die from diarrhea-associated diseases. Although there is a global need for safe drinking water, culturally appropriate health teaching is essential to behavior change. This study evaluated the impact of a health education program in a small rural community in Cameroon. Flash cards and a modified version of the CDC-KPC 2000 survey were used to collect data i…	2013	Jul	J Transcult Nurs	24	3	254-62	10.1177/1043659613481625	No care seeking questions
Improving knowledge, attitudes, and practices on dengue and diarrhea in rural primary school students, their parents, and teachers in Colombia: A cluster-randomized controlled trial.	Sarmiento-Senior D; Matiz MI; Vargas-Cruz S; Jaramillo JF; Olano VA; Lenhart A; StenstrÃ¶m TA; Alexander N; Overgaard HJ	BACKGROUND: Improved education on water-related diseases in schools could help to reduce disease burden. This paper presents specific results on knowledge, attitudes and practices (KAP) of a cluster-randomized controlled trial to reduce diarrheal disease and dengue entomological risk factors in rural primary schools in Colombia. The aim was to investigate whether enhanced educational intervention…	2022	Dec	PLoS Negl Trop Dis	16	12	e0010985	10.1371/journal.pntd.0010985	No care seeking questions
Health and Health Seeking in Mosul During ISIS Control and Liberation: Results From a 40-Cluster Household Survey.	Lafta R; Cetorelli V; Burnham G	OBJECTIVES: ISIS seized Mosul in June 2014. This survey was conducted to assess health status, health needs, and health-seeking behavior during ISIS control and the subsequent Iraqi military campaign. METHODS: Forty clusters were chosen: 25 from east Mosul and 15 from west Mosul. In each, 30 households were interviewed, representing 7559 persons. The start house for each cluster was selected usin…	2019	Aug	Disaster Med Public Health Prep	13	4	758-766	10.1017/dmp.2019.11	Illness not diarrhea
Determinants of health care seeking for childhood illnesses in Nairobi slums.	Taffa N; Chepngeno G	The practice of appropriate health seeking has a great potential to reduce the occurrence of severe and life-threatening child illnesses. We assessed the influence of socio-demographic, economic and disease-related factors in health care seeking for child illnesses among slum dwellers of Nairobi, Kenya. A survey round of the Nairobi Urban Demographic Surveillance System (NUDSS) generated informat…	2005	Mar	Trop Med Int Health	10	3	240-5	10.1111/j.1365-3156.2004.01381.x	Not primary research
Home Care of Children With Diarrhea in Bangui's Therapeutic Landscape (Central African Republic).	Giles-Vernick T; Bainilago L; Fofana M; Bata P; Vray M	We explore how the therapeutic landscape of Bangui, capital of the Central African Republic, shaped and reflected caregivers' home care of childhood diarrhea. Using interviews, group discussions, and participant observation, we found that caregivers described several categories of diarrhea, but in practice, adopted an experimental approach to home diarrheal care. Many managed incertitude by initi…	2016	Jan	Qual Health Res	26	2	164-75	10.1177/1049732315570117	Qualitative
Maternal knowledge, attitude, and practice regarding diarrhoea and waterborne diseases in rural districts of Karbala, Iraq.	Al-Ghabban SI; Al-Ghabban WS; Abd-Oun SI; Ubaid HA	OBJECTIVES: To assess knowledge, attitude, and practice (KAP), of rural mothers in Karbala, Iraq towards prevention and home management of diarrhoeal diseases among their children, in relation to water sanitation and personal hygiene. METHODS: A cross-sectional study was conducted during the period from June to October 2016. Two hundred and five mothers of children under 5 years age living in two…	2021	Dec	J Pak Med Assoc	71(Suppl 9)	12	S59-S64		Sampling method not reported
Health Perceptions in Relation to Child Health and Mortality in a Rural Context, Sierra Leone: A Mixed Method Study.	Midtgaard Eriksen C; Lauridsen Kujabi M; Sulaiman Kanu A; Gulis G	Child survival and wellbeing remain a global health challenge despite vast development within the area and a significant decline in mortality rates of children under five years of age. This study investigates the perceived causes of ill health and childhood mortality in the context of five villages located in the Tonkolili district of Sierra Leone. Mixed method methodology was applied in this stu…	2021	Jan	Int J Environ Res Public Health	18	1		10.3390/ijerph18010308	Qualitative
Use of oral rehydration therapy in the treatment of childhood diarrhoea in Douala, Cameroon.	Essomba NE; Kedy Koum DC; Adiogo D; Ngwe MI; Coppieters Y	INTRODUCTION: The use of oral rehydration solutions in our context remains limited. This study was conducted to analyze the rate of this use in Douala, Cameroon and thereby determine the factors associated with it. METHOD: A cross-sectional survey was administered to parents of children aged five years and younger during a six-month study period. The studied variables focused on the socio-demogra…	2015	Jun	Malawi Med J	27	2	60-4	10.4314/mmj.v27i2.6	No care seeking data
Cholera: a comparison of the 2008-9 and 2010 outbreaks in Kadoma City, Zimbabwe.	Maponga BA; Chirundu D; Gombe NT; Tshimanga M; Bangure D; Takundwa L	INTRODUCTION: Kadoma City experienced cholera outbreaks in 2008-9, and 2010, affecting 6,393 and 123 people, respectively. A study was conducted to compare epidemiology of the cholera outbreaks. METHODS: A descriptive cross sectional study was conducted, analyzing line list data for the 2 outbreaks. Proportions, means were generated and compared using the Chi Square test at 5% level of significan…	2015		Pan Afr Med J	20		221	10.11604/pamj.2015.20.221.5197	Not primary research
Predictors of diarrheal mortality and patterns of caregiver health seeking behavior in in Karachi, Pakistan.	Qamar FN; Zaman U; Quadri F; Khan A; Shaikh BT; Azam I; Nasrin D; Kotloff K; Levine M; Brown N; Zaidi AK	BACKGROUND: Pakistan is unfortunately among the five countries that contributed to the most deaths due to diarrhea and pneumonia in 2010. To explore factors associated with diarrheal deaths we assessed care-seeking behavior and other predictors of diarrhea-related mortality in children in selected low-income peri-urban communities of Karachi, Pakistan. METHODS: A mixed methods study (qualitative …	2016	Dec	J Glob Health	6	2	020406	10.7189/jogh.06.020406	No care seeking data
Understanding factors influencing care seeking for sick children in Ebonyi and Kogi States, Nigeria.	Dougherty L; Gilroy K; Olayemi A; Ogesanmola O; Ogaga F; Nweze C; Banerjee J; Oduenyi C; PacquÃ© M	BACKGROUND: Nigeria has one of the highest child mortality rates in the world, with an estimated 750,000 deaths annually among children under age five. The majority of these deaths are due to pneumonia, malaria, or diarrhea. Many parents do not seek sick-child care from trained, biomedical providers, contributing to this high rate of mortality. METHODS: This qualitative study explores factors ena…	2020	May	BMC Public Health	20	1	746	10.1186/s12889-020-08536-5	Qualitative
Knowledge and management of diarrhea among underserved minority parents/caregivers.	Anidi I; Bazargan M; James FW	OBJECTIVE: Dehydration resulting from diarrhea continues to be a cause of morbidity, mortality, and increased health care costs in the United States. This study assesses parental knowledge of the causes and signs of diarrhea and dehydration. It also examines parental-care practices during an episode of diarrhea. METHODS: A survey was given to 219 parents/caregivers of children less than 5 years o…	2002	May-Jun	Ambul Pediatr	2	3	201-6	10.1367/1539-4409(2002)002<0201:kamoda>2.0.co;2	Sampling done before 2000
Mothers' health care seeking behavior and associated factors for common childhood illnesses, Northwest Ethiopia: community based cross-sectional study.	Simieneh MM; Mengistu MY; Gelagay AA; Gebeyehu MT	BACKGROUND: Substantial progress has been made in reducing child mortality over the last decades, however the magnitude of the problem is yet high globally Appropriate health care-seeking behavior of mothers/guardians for common childhood illnesses could prevent a significant number of child deaths and complications due to childhood illnesses, currently, there is few of studies in Ethiopia. There…	2019	Jan	BMC Health Serv Res	19	1	59	10.1186/s12913-019-3897-4	Illness not diarrhea
Knowledge and perception of mothers and caregivers on childhood diarrhoea and its management in Temeke municipality, Tanzania.	Mwambete KD; Joseph R	Diarrhoea is an increase in volume of stool or frequency of defecation. It is one of the most common clinical signs of gastrointestinal diseases, but also can reflect primary disorders outside of the digestive system. This cross-sectional descriptive survey was conducted in Temeke Municipality, Dar es Salaam over a 4-month period to investigate on knowledge and perception of mothers/caregivers of…	2010	Jan	Tanzan J Health Res	12	1	47-54	10.4314/thrb.v12i1.56278	Sampling method not reported
Mothers/caregivers healthcare seeking behavior towards childhood illness in selected health centers in Addis Ababa, Ethiopia: a facility-based cross-sectional study.	Abegaz NT; Berhe H; Gebretekle GB	BACKGROUND: Seeking healthcare in children is unique since parents decide upon the type and frequency of healthcare services accessed. Mothers/caregivers lower healthcare seeking behavior is one of the major reason for increased morbidity and mortality from childhood illness in developing countries. Hence, this study aimed to assess healthcare seeking behavior of mothers/caregivers towards childh…	2019	Jul	BMC Pediatr	19	1	220	10.1186/s12887-019-1588-2	No care seeking data
Health expenditure and care seeking on acute child morbidities in peri-urban Wardha: a prospective study.	Dongre AR; Deshmukh PR; Garg BS	OBJECTIVE: To find out health expenditure in public and private sector consultations for common childhood (under 5) morbidities and to compare the clinical practices and the duration of illness for morbidities treated by public and private doctors. METHODS: The present prospective study over 12 months period was undertaken in the field practice area of a urban health centre in rural India. We cou…	2010	May	Indian J Pediatr	77	5	503-7	10.1007/s12098-010-0063-8	Sampling method not reported
Poverty and health among CDC plantation labourers in Cameroon: Perceptions, challenges and coping strategies.	Makoge V; Vaandrager L; Maat H; Koelen M	Creating better access to good quality healthcare for the poor is a major challenge to development. In this study, we examined inter-linkages between poverty and disease, referred to as poverty-related diseases (PRDs), by investigating how Cameroon Development Corporation (CDC) camp dwellers respond to diseases that adversely affect their health and wellbeing. Living in plantation camps is associ…	2017	Nov	PLoS Negl Trop Dis	11	11	e0006100	10.1371/journal.pntd.0006100	Illness not diarrhea
Care-seeking behaviour of caregivers for common childhood illnesses in Lagos Island Local Government Area, Nigeria.	Adegboyega AA; Onayade AA; Salawu O	BACKGROUND: The objectives were to estimate a 2-week prevalence for common childhood illnesses targeted by the National Integrated Management of Childhood Illness (IMCI) Initiative and to determine care-seeking behaviour of mothers/caregivers for these illnesses. METHODS: A cross-sectional community survey was conducted in the Lagos Island Local Government Area of Lagos State. Eligible children a…	2005	Jan-Mar	Niger J Med	14	1	65-71	10.4314/njm.v14i1.37138	No care seeking questions
Understanding Interpretations of and Responses to Childhood Fever in the Chikhwawa District of Malawi.	Ewing VL; Tolhurst R; Kapinda A; SanJoaquin M; Terlouw DJ; Richards E; Lalloo DG	BACKGROUND: Universal access to, and community uptake of malaria prevention and treatment strategies are critical to achieving current targets for malaria reduction. Each step in the treatment-seeking pathway must be considered in order to establish where opportunities for successful engagement and treatment occur. We describe local classifications of childhood febrile illnesses, present an overv…	2015		PLoS One	10	6	e0125439	10.1371/journal.pone.0125439	Qualitative
Differing health and health-seeking behaviour: ethnic minorities of the Chittagong Hill Tracts, Bangladesh.	Ahmed SM	This study investigates the health and health-seeking behaviour of the indigenous population of Chittagong Hill Tracts, Bangladesh by surveying 2,550 randomly selected households from five major ethnic groups residing in the region. A structured questionnaire was used for collecting data. Morbidity prevalence (23%) and child malnutrition (19%) was highest among Bangalis. Fever (40%), diarrhoeal d…	2001		Asia Pac J Public Health	13	2	100-8	10.1177/101053950101300208	Sampling done before 2000
Knowledge about prevention and management of acute diarrhoea among caregivers of children aged under 5 years treated at an emergency department in Pernambuco, Brazil.	Dos Santos YF; de B Correia J; Falbo AR	BACKGROUND: The World Health Organization stresses the need for training families in the adequate management of acute diarrhoea to reduce child mortality and morbidity. This study analysed caregiver knowledge about diarrhoea prevention and management in north-east Brazil. METHODS: Cross-sectional study of 213 children aged under 5 years treated at a public emergency department in Pernambuco, Braz…	2015	Apr	Trop Doct	45	2	126-8	10.1177/0049475514562493	No care seeking data
What is cholera? A preliminary study on caretakers' knowledge in Bangladesh.	Tamason CC; Tulsiani SM; Siddique AK; Hoque BA; Mackie Jensen PK	BACKGROUND: Cholera has afflicted the Indian sub-continent for centuries, predominantly in West Bengal and modern-day Bangladesh. This preliminary study aims to understand the current level of knowledge of cholera in female Bangladeshi caretakers, which is important in the outcome of the disease and its spread. A pilot study was conducted among 85 women in Bangladesh using qualitative questionnai…	2016	Feb	J Health Popul Nutr	35		3	10.1186/s41043-016-0040-6	No care seeking questions
Ni-Vanuatu health-seeking practices for general health and childhood diarrheal illness: results from a qualitative methods study.	File K; McLaws ML	BACKGROUND: A local perspective on diarrheal illness has been shown to enhance control strategies for diarrheal disease in traditional rural settings. We aimed to assess caregivers' understandings of childhood general and diarrheal illness, in one rural community in Vanuatu, to help formulate control strategies for preventing diarrheal disease. FINDINGS: This was a descriptive study using qualita…	2015	May	BMC Res Notes	8		189	10.1186/s13104-015-1151-7	Qualitative
Health Seeking Behavior among Mothers of Sick Children.	Shrestha PD	BACKGROUND: Infant and under-five mortality rate in Nepal are 46 and 54 deaths per 1,000 live births, respectively. These mortality indicates, one in every 22 Nepalese children dies before reaching age 1, and one in every 19 does not survive to his or her fifth birthday. Delay in seeking appropriate care and not seeking any care contributes to the large number of child deaths. Existing interventi…	2015	May-Aug	J Nepal Health Res Counc	13	30	112-5		No care seeking questions
Exploring health care seeking knowledge, perceptions and practices for childhood diarrhea and pneumonia and their context in a rural Pakistani community.	Aftab W; Shipton L; Rabbani F; Sangrasi K; Perveen S; Zahidie A; Naeem I; Qazi S	BACKGROUND: Where access to facilities for childhood diarrhea and pneumonia is inadequate, community case management (CCM) is an effective way of improving access to care. In Pakistan, utilization of CCM for these diseases through the Lady Health Worker Program remains low. Challenges of access to facilities persist leading to delayed care and poor outcomes. Estimating caregiver knowledge, unders…	2018	Jan	BMC Health Serv Res	18	1	44	10.1186/s12913-018-2845-z	No care seeking data
Perception and trends of associated health risks with seasonal climate variation in Oke-Ogun region, Nigeria.	Oloukoi G; Bob U; Jaggernath J	This paper investigates the perceived and observed trends of associated health risks with seasonal climate variability and identifies types of and preference for adaptation strategies that are available at households and community levels in Oke-Ogun region, Nigeria. The study made use of household survey and rapid appraisal through focus group discussion and key informant interviews. For a short …	2014	Jan	Health Place	25		47-55	10.1016/j.healthplace.2013.09.009	Qualitative
Caregiver perceptions and utilization of oral rehydration solution and other treatments for diarrhea among young children in Burkina Faso.	Digre P; Simpson E; Cali S; Lartey B; Moodley M; Diop N	BACKGROUND: More than 500â€‰000 young children die from dehydration caused by severe diarrhea each year, globally. Although routine use of oral rehydration solution (ORS) could prevent almost all of these deaths, ORS utilization remains low in many low-income countries. Previous research has suggested that misperceptions among caregivers may be an obstacle to wider use of ORS. METHODS: To better …	2016	Dec	J Glob Health	6	2	020407	10.7189/jogh.06.020407	No care seeking data
Examining the use of oral rehydration salts and other oral rehydration therapy for childhood diarrhea in Kenya.	Blum LS; Oria PA; Olson CK; Breiman RF; Ram PK	Reductions in the use of oral rehydration therapy (ORT) in sub-Saharan Africa highlight the need to examine caregiver perceptions of ORT during diarrheal episodes. Qualitative research involving group discussions with childcare providers and in-depth interviews with 45 caregivers of children < 5 years of age who had experienced diarrhea was conducted in one rural and urban site in Kenya during Ju…	2011	Dec	Am J Trop Med Hyg	85	6	1126-33	10.4269/ajtmh.2011.11-0171	Qualitative
Health education and cholera in rural Guinea-bissau.	EinarsdÃ³ttir J; Passa A; Gunnlaugsson G	OBJECTIVE: The study was undertaken to explore local ideas about cholera and the diffusion of official health educational messages for cholera prevention and to assess whether such messages contributed to changed behavior in the population. METHODS: During the ongoing cholera epidemic in 1994 in Guinea-Bissau, West Africa, a roster of all adult residents in a rural community was established. From…	2001		Int J Infect Dis	5	3	133-8	10.1016/s1201-9712(01)90087-6	Sampling done before 2000
Impact of educational intervention on knowledge of mothers regarding home management of diarrhoea.	Mangala S; Gopinath D; Narasimhamurthy NS; Shivaram C	A pre and post comparison study was carried out in the field practice area of M.S. Ramaiah Medical College Bangalore, Karnataka to assess the impact of educational intervention on the knowledge of mothers of under five children on home management of diarrhoeal diseases. Sample of 225 mothers were included in the study. The study was conducted in 3 stages. Stage I--initial knowledge, attitude and …	2001	May	Indian J Pediatr	68	5	393-7	10.1007/BF02723009	Sampling done before 2000
Health care seeking patterns and out of pocket payments for children under five years of age living in Katchi Abadis (slums), in Islamabad, Pakistan.	Rehman A; Shaikh BT; Ronis KA	BACKGROUND: Since 1990, Pakistan has faced an unprecedented rate of urbanization, thereby resulting in the uncontrolled proliferation of slums (Katchi Abadis) in all large cities. These areas lack the basic municipal services such as safe water supply, sanitation and waste collection. There is limited access to quality health care services, both curative and preventive. Therefore, communities liv…	2014	Apr	Int J Equity Health	13		30	10.1186/1475-9276-13-30	Illness not diarrhea
Malaria morbidity, treatment-seeking behaviour, and mortality in a cohort of young children in rural Burkina Faso.	MÃ¼ller O; TraorÃ© C; Becher H; KouyatÃ© B	OBJECTIVE: To describe the pattern of fever-associated morbidity, treatment-seeking behaviour for fever episodes, and cause-specific mortality in young children of a malaria-holoendemic area in rural Burkina Faso. METHODS: In a longitudinal community-based intervention study, 709 representative children aged 6-31 months were followed daily over 6 months (including the main malaria transmission pe…	2003	Apr	Trop Med Int Health	8	4	290-6	10.1046/j.1365-3156.2003.01030.x	Sampling done before 2000
A cross-sectional study of acute diarrhea in Pudong, Shanghai, China: prevalence, risk factors, and healthcare-seeking practices.	Yu JX; Zhu WP; Ye CC; Xue CY; Lai SJ; Zhang HL; Zhang ZK; Geng QB; Yang WZ; Sun Q; Li ZJ	Diarrhea is a common cause of morbidity and mortality and the incidence of diarrhea in the world has changed little over the past four decades. To assess the prevalence of and healthcare practices for diarrhea, a cross-sectional study was conducted in Pudong, Shanghai, China. In October 2014, a total of 5324 community residents were interviewed. Respondents were asked if they had experienced diar…	2017	Oct	Epidemiol Infect	145	13	2735-2744	10.1017/S0950268817001844	Convenience sample
Symptom-specific care-seeking behavior for sick neonates among urban poor in Lucknow, Northern India.	Awasthi S; Srivastava NM; Pant S	To assess symptom-specific care-seeking practices for newborns and behavioral factors associated with them to inform strategies to enhance newborn care seeking in urban Lucknow, Northern India. This was a prospective follow-up study of consecutive 326 neonates delivered at an urban reproductive and child health (RCH) center. Focused Group Discussions (n=5) were also conducted in urban slums (n=3)…	2008	Dec	J Perinatol	28 Suppl 2		S69-75	10.1038/jp.2008.169	Sampling method not reported
Where Do Caregivers Take Their Sick Children for Care? An Analysis of Care Seeking and Equity in 24 USAID Priority Countries.	Bradley SEK; Rosapep L; Shiras T	Pneumonia, diarrhea, and malaria are leading causes of under-5 mortality. Accelerated reductions in illness burden are needed to meet childhood Sustainable Development Goals. Understand-ing where parents take sick children for care is key to improving equitable, high-quality treatment for these childhood illnesses and catalyzing reductions in morbidity and mortality. We analyzed the most recent D…	2020	Sep	Glob Health Sci Pract	8	3	518-533	10.9745/GHSP-D-20-00115	Not primary research
Willingness to pay for zinc treatment of childhood diarrhoea in a rural population of Bangladesh.	Akhter S; Larson CP	INTRODUCTION: Young children in the developing world continue to experience a median of between two and four episodes of diarrhoea each year. To better understand adherence to the WHO/UNICEF-recommended diarrhoea management guidelines, which now include zinc, this study aimed to determine how much caregivers were willing to pay for zinc treatment and to explore the characteristics of actual users…	2010	May	Health Policy Plan	25	3	230-6	10.1093/heapol/czp058	Sampling method not reported
Determinants of Utilization of Health Extension Workers in the Context of Scale-Up of Integrated Community Case Management of Childhood Illnesses in Ethiopia.	Shaw B; Amouzou A; Miller NP; Tsui AO; Bryce J; Tafesse M; Surkan PJ	Ethiopia has invested significant resources in integrated community case management (iCCM) of childhood illness. In Oromia Region, iCCM scale-up was phased in, allowing for comparisons between districts providing iCCM and routine services. We assessed the determinants of utilization of health extension workers (HEWs) delivering iCCM services at rural health posts by caregivers of sick, under-five…	2015	Sep	Am J Trop Med Hyg	93	3	636-647	10.4269/ajtmh.14-0660	Illness not diarrhea
Assessment on the knowledge and reported practices of women on maternal and child health in rural Sierra Leone: a cross-sectional survey.	Kanu JS; Tang Y; Liu Y	BACKGROUND: Globally, Sierra Leone is ranked among the countries with the worst maternal and child health indicators. The mortality of women and children is significantly higher compared with other developing countries. The death of women and children can be prevented by simple cost-effective community-based interventions. The aim of this present study was to learn the knowledge levels of women o…	2014		PLoS One	9	8	e105936	10.1371/journal.pone.0105936	Illness not diarrhea
Knowledge, attitude and practice of home management of childhood diarrhoea among caregivers of under-5 children with diarrhoeal disease in Northwestern Nigeria.	Ogunrinde OG; Raji T; Owolabi OA; Anigo KM	OBJECTIVES: Diarrhoeal diseases (DDs) constitute public health problem. Reduction in related mortality and morbidity hinges on active participation of home caregivers. It is pertinent to determine the degree of their empowerment. DESIGN: Cross-sectional study. SETTING: Randomly selected community primary health centres in northwestern Nigerian. SUBJECTS: Home caregivers presenting with children a…	2012	Apr	J Trop Pediatr	58	2	143-6	10.1093/tropej/fmr048	No care seeking questions
Mothers' beliefs and barriers about childhood diarrhea and its management in Morang district, Nepal.	Ansari M; Ibrahim MI; Hassali MA; Shankar PR; Koirala A; Thapa NJ	BACKGROUND: In developing countries, mothers usually manage diarrhea at home with the pattern of management depending on perceived disease severity and beliefs. The study was carried out with the objective of determining mothers' beliefs and barriers about diarrhea and its management. METHODS: Qualitative methods involving two focus group discussions and eight in-depth interviews were used to col…	2012	Oct	BMC Res Notes	5		576	10.1186/1756-0500-5-576	Qualitative
Associations between parental socioeconomic position and health-seeking behaviour for diarrhoea and acute respiratory infection among under-5 children in Myanmar: a cross-sectional study.	Lwin KS; Nomura S; Yoneoka D; Ueda P; Abe SK; Shibuya K	OBJECTIVES: To examine the associations of parental social and economic position with health-seeking behaviour for diarrhoea and acute respiratory infection (ARI) among under-5 children in Myanmar and explore potential underlying mechanisms. DESIGN: A cross-sectional study. SETTING: A secondary dataset from the nationwide 2015-2016 Myanmar Demographic and Health Survey (MDHS). PARTICIPANTS: All u…	2020	Mar	BMJ Open	10	3	e032039	10.1136/bmjopen-2019-032039	Not primary research
Prevalence of diarrhoea in the community in Australia, Canada, Ireland, and the United States.	Scallan E; Majowicz SE; Hall G; Banerjee A; Bowman CL; Daly L; Jones T; Kirk MD; Fitzgerald M; Angulo FJ	BACKGROUND: Studies in several countries have estimated the prevalence of diarrhoea in the community. However, the use of different study designs and varying case definitions has made international comparisons difficult. METHODS: Similar cross-sectional telephone surveys were conducted in Australia, Canada, Ireland (including Northern Ireland), and the United States over 12 month periods between …	2005	Apr	Int J Epidemiol	34	2	454-60	10.1093/ije/dyh413	Not primary research
Parental international migration is not associated with improved health care seeking for common childhood illnesses and nutritional status of young children left-behind in Nepal.	Kunwar R; Vajdic CM; Muscatello DJ	OBJECTIVE: To examine the impact of parental international migration on health care seeking for common childhood illnesses (diarrhoea, fever, and acute respiratory infections) and nutritional status (stunting, underweight and wasting) in young children in Nepal using the most recent nationally representative Multiple Indicator Cluster Survey. STUDY DESIGN: Nationally representative cross-sectiona…	2020	Sep	Public Health	186		137-143	10.1016/j.puhe.2020.06.049	Illness not diarrhea
Incidence of severe diarrhoea due to Vibrio cholerae in the catchment area of six surveillance hospitals in Bangladesh.	Paul RC; Faruque AS; Alam M; Iqbal A; Zaman K; Islam N; Sobhan A; DAS SK; Malek MA; Qadri F; Cravioto A; Luby SP	Cholera is an important public health problem in Bangladesh. Interventions to prevent cholera depend on their cost-effectiveness which in turn depends on cholera incidence. Hospital-based diarrhoeal disease surveillance has been ongoing in six Bangladeshi hospitals where a systematic proportion of patients admitted with diarrhoea were enrolled and tested for Vibrio cholerae. However, incidence ca…	2016	Apr	Epidemiol Infect	144	5	927-39	10.1017/S0950268815002174	Duplicate data
Knowledge and reported practices of men and women on maternal and child health in rural Guinea Bissau: a cross sectional survey.	King R; Mann V; Boone PD	BACKGROUND: Participatory health education interventions and/or community-based primary health care in remote regions can improve child survival. The most recent data from Guinea Bissau shows that the country ranks 5th from bottom globally with an under-five mortality rate of 198 per 1000 live births in 2007. EPICS (Enabling Parents to Increase Child Survival) is a cluster randomised trial, which…	2010	Jun	BMC Public Health	10		319	10.1186/1471-2458-10-319	Illness not diarrhea
Community-Based Participatory Research and Drug Utilization Research to Improve Childhood Diarrhea Case Management in Ujjain, India: A Cross-Sectional Survey.	Mathur A; Baghel D; Jaat J; Diwan V; Pathak A	Childhood diarrhea continues to be a major cause of under-five (U-5) mortality globally and in India. In this study, 1571 U-5 children residing in nine rural villages and four urban slums in Ujjain, India were included with the objective to use community participation and drug utilization research to improve diarrheal case management. The mean age was 2.08 years, with 297 (19%), children living i…	2019	May	Int J Environ Res Public Health	16	9		10.3390/ijerph16091646	No care seeking data
Knowledge of, attitudes toward, and preventive practices relating to cholera and oral cholera vaccine among urban high-risk groups: findings of a cross-sectional study in Dhaka, Bangladesh.	Wahed T; Kaukab SS; Saha NC; Khan IA; Khanam F; Chowdhury F; Saha A; Khan AI; Siddik AU; Cravioto A; Qadri F; Uddin J	BACKGROUND: In endemic countries such as Bangladesh, consequences of cholera place an enormous financial and social burden on patients and their families. Cholera vaccines not only provide health benefits to susceptible populations but also have effects on the earning capabilities and financial stability of the family. Community-based research and evaluations are necessary to understand perceptio…	2013	Mar	BMC Public Health	13		242	10.1186/1471-2458-13-242	No care seeking data
Knowledge and practices of mothers about infants' diarrheal episodes.	Moawed SA; Saeed AA	OBJECTIVES: To study the socioeconomic correlates of infants' diarrhea as well as infants' mothers' knowledge and practice concerning diarrheal diseases. METHODS: Study subjects included 300 infants (150 from Sulaimania Pediatrics Hospital and 150 from the Maternal and Childrens Hospital) with diarrheal episodes during the study period selected by systematic random sampling. Data was collected vi…	2000	Dec	Saudi Med J	21	12	1147-51		Full text not available
A qualitative study of community perceptions about childhood diarrhea and its management in Assosa District, West Ethiopia.	Yalew E	BACKGROUND: Diarrhea control programs require evidences on factors which influence the caregiver's treatment of illness. Thus, understanding the caregiver's perception of the causes and management of diarrhea is very essential to plan effective prevention and control measures. This study aimed to explore their perceptions towards the causes and management of childhood diarrhea in Assosa district,…	2014	Sep	BMC Public Health	14		975	10.1186/1471-2458-14-975	Qualitative
A description of child illness and treatment behavior in Guatemala.	Heuveline P; Goldman N	This paper uses a new calendar design implemented in the Guatemalan Survey of Family Health to analyze diarrheal and respiratory illness among children. The calendar provides a much richer description of child illness and treatment behavior than do conventional data typically collected in health interview surveys. The resulting estimates reveal that Guatemalan children experience high rates of di…	2000	Feb	Soc Sci Med	50	3	345-64	10.1016/s0277-9536(99)00282-8	Sampling done before 2000
Health care utilization for common childhood illnesses in rural parts of Ethiopia: evidence from the 2016 Ethiopian demographic and health survey.	Alene M; Yismaw L; Berelie Y; Kassie B	BACKGROUND: Generally, health care utilization in developing countries is low particularly rural community have lower health care utilization. Despite this fact, little is known about the magnitude and determinants of health care utilization for common childhood illnesses in Ethiopia. Thus, this study was conducted to determine the magnitude and to identify determinants of health care utilization…	2019	Jan	BMC Public Health	19	1	57	10.1186/s12889-019-6397-x	Not primary research
Determinants of delay in care seeking for diarrheal diseases among mothers/caregivers with under-five children in public health facilities of Arba Minch town, southern Ethiopia; 2019.	Fikire A; Ayele G; Haftu D	BACKGROUND: Timely and appropriate health care seeking for diarrhea of under-five children is important to reduce severe and life-threatening complications. However, different findings indicate that mothers of under-five children often delay in seeking care which in turn contributes to the death of large number of children without ever reaching a health facility. Therefore, a proper pinpointing o…	2020		PLoS One	15	2	e0228558	10.1371/journal.pone.0228558	Case control
Traditional medicine and childcare in Western Africa: mothers' knowledge, folk illnesses, and patterns of healthcare-seeking behavior.	Towns AM; Mengue Eyi S; van Andel T	BACKGROUND: In spite of the strong role of traditional medicine in childcare in the pluralistic healthcare system in Western Africa, little information is known on mothers' domestic plant knowledge. Identifying local perspectives and treatments of children's illnesses, including folk illnesses, is essential to having a comprehensive understanding of how mothers make healthcare treatment decisions…	2014		PLoS One	9	8	e105972	10.1371/journal.pone.0105972	Illness not diarrhea
Identifying and quantifying the factors associated with cholera-related death during the 2018 outbreak in Nigeria.	Elimian KO; Musah A; Ochu CL; Onwah SS; Oyebanji O; Yennan S; Fall IS; Yao M; Chukwuji M; Ekeng E; Abok P; Omar LH; Balde T; Kankia A; Williams N; Mutbam K; Dhamari N; Okudo I; Alemu W; Peter C; Ihekweazu C	INTRODUCTION: cholera outbreaks in Nigeria are often associated with high case fatality rates; however, there is a dearth of evidence on context-specific factors associated with the trend. This study therefore aimed to identify and quantify the factors associated with cholera-related deaths in Nigeria. METHODS: using a cross-sectional design, we analysed surveillance data from all the States that…	2020		Pan Afr Med J	37		368	10.11604/pamj.2020.37.368.20981	Not primary research
A mother's choice: a qualitative study of mothers' health seeking behaviour for their children with acute diarrhoea.	Cunnama L; Honda A	BACKGROUND: Diarrhoea presents a considerable health risk to young children and is one of the leading causes of infant mortality. Although proven cost-effective interventions exist, South Africa is yet to reach the Sustainable Development Goals set for the elimination of preventable under-five mortality and water-borne diseases. The rural study area in the Eastern Cape of South Africa continues t…	2016	Nov	BMC Health Serv Res	16	1	669	10.1186/s12913-016-1911-7	Qualitative
Parental management of childhood diarrhea.	Li ST; Klein EJ; Tarr PI; Denno DM	The objective was to determine the prevalence of therapies used by parents to manage acute diarrhea in their children and determine extent of parental adherence to current management guidelines and utilization of functional foods. Parents (N=623) of children with diarrhea were surveyed in a tertiary care pediatric emergency department. Most (53%) treated their child's diarrhea with appropriate fl…	2009	Apr	Clin Pediatr (Phila)	48	3	295-303	10.1177/0009922808327057	No care seeking questions
"So they believe that if the baby is sick you must give drugsâ€¦" The importance of medicines in health-seeking behaviour for childhood illnesses in urban South Africa.	Friend-du Preez N; Cameron N; Griffiths P	A mixed method approach was used to investigate the treatment of childhood illnesses in Johannesburg and Soweto. In 2004, in-depth interviews were held with caregivers (n = 5), providers of traditional (n = 6) and Western (n = 6) health care, as well as 5 focus groups with black caregivers of children under 6 years. An utilisation-based survey was conducted with 206 black caregivers of children u…	2013	Sep	Soc Sci Med	92		43-52	10.1016/j.socscimed.2013.05.014	Qualitative
Northern Baja California Indian women's concepts of illness and healing: Implications for public health and clinical practitioners.	Longstreth GF; Wilken-Robertson M	Lay health care workers (promotores) interviewed 313 female members of remote Indian groups in northern Baja California, Mexico regarding: (1) common childhood and adult illnesses and endorsement of 'traditional' and modern therapies; (2) illness causation beliefs and knowledge of biomedical principles; and (3) the relation of ethnic identity with concepts of effective biomedical and non-biomedic…	2010		Glob Public Health	5	6	626-38	10.1080/17441690903337326	Sampling method not reported
Evaluation of methods for linking household and health care provider data to estimate effective coverage of management of child illness: results of a pilot study in Southern Province, Zambia.	Carter ED; Ndhlovu M; Eisele TP; Nkhama E; Katz J; Munos M	BACKGROUND: Existing population-based surveys have limited accuracy for estimating the coverage and quality of management of child illness. Linking household survey data with health care provider assessments has been proposed as a means of generating more informative population-level estimates of effective coverage, but methodological issues need to be addressed. METHODS: A 2016 survey estimated …	2018	Jun	J Glob Health	8	1	010607	10.7189/jogh.08.010607	Illness not diarrhea
Preventable infant mortality and quality of health care: maternal perception of the child's illness and treatment.	Hadad S; Franca E; Uchoa E	This study used a qualitative methodology to analyze the discourse of mothers from Greater Metropolitan Belo Horizonte, Minas Gerais, Brazil, whose infant children had died from what were considered avoidable causes (diarrhea, malnutrition, and pneumonia), seeking to elucidate the factors associated with utilization of health care services. Identification of the illness by the mother was related …	2002	Nov-Dec	Cad Saude Publica	18	6	1519-27	10.1590/s0102-311x2002000600004	Sampling done before 2000
Cultural influences behind cholera transmission in the Far North Region, Republic of Cameroon: a field experience and implications for operational level planning of interventions.	Ngwa MC; Young A; Liang S; Blackburn J; Mouhaman A; Morris JG Jr	INTRODUCTION: In recent years, the Far North Region of Cameroon has experienced serious and recurrent cholera outbreaks. Yet, understanding of cultural influences on outbreaks and spread remain poorly understood. This qualitative study explored cultural influences on cholera exposure in this region. METHODS: Interviews and group discussions were conducted in two phases. Phase I involved key infor…	2017		Pan Afr Med J	28		311	10.11604/pamj.2017.28.311.13860	Qualitative
The Influence of Episode Severity on Caregiver Recall, Care-seeking, and Treatment of Diarrhea Among Children 2-59 Months of Age in Bihar, Gujarat, and Uttar Pradesh, India.	Lamberti LM; Fischer Walker CL; Taneja S; Mazumder S; Black RE	Increased diarrheal episode severity has been linked to better 2-week recall and improved care-seeking and treatment among caregivers of children under five. Using cross-sectional data from three Indian states, we sought to assess the relationship between episode severity and the recall, care-seeking, and treatment of childhood diarrhea. Recall error was higher for episodes with onset 8-14 days (…	2015	Aug	Am J Trop Med Hyg	93	2	250-256	10.4269/ajtmh.14-0727	Duplicate data
Vietnam during economic transition: a tracer study of health service access and affordability.	Luong DH; Tang S; Zhang T; Whitehead M	For many decades, Vietnam had a well-structured public health service with extensive population coverage, with free care at government health facilities until 1989. Since then the country has been going through economic transition, including major changes to the health system. These include the reduction of financial support to public facilities and the introduction of user charges. Concern has b…	2007		Int J Health Serv	37	3	573-88	10.2190/2422-2477-6233-3G0N	Not primary research
Healthcare use for diarrhoea and dysentery in actual and hypothetical cases, Nha Trang, Viet Nam.	Kaljee L; Thiem VD; von Seidlein L; Genberg BL; Canh DG; Tho le H; Minh TT; Thoa le TK; Clemens JD; Trach DD	To better understand healthcare use for diarrhoea and dysentery in Nha Trang, Viet Nam, qualitative interviews with community residents and dysentery case studies were conducted. Findings were supplemented by a quantitative survey which asked respondents which healthcare provider their household members would use for diarrhoea or dysentery. A clear pattern of healthcare-seeking behaviours among 4…	2004	Jun	J Health Popul Nutr	22	2	139-49		Not primary research
Local barriers and solutions to improve care-seeking for childhood pneumonia, diarrhoea and malaria in Kenya, Nigeria and Niger: a qualitative study.	Bedford KJ; Sharkey AB	We present qualitative research findings on care-seeking and treatment uptake for pneumonia, diarrhoea and malaria among children under 5 in Kenya, Nigeria and Niger. The study aimed to determine the barriers caregivers face in accessing treatment for these conditions; to identify local solutions that facilitate more timely access to treatment; and to present these findings as a platform from whi…	2014		PLoS One	9	6	e100038	10.1371/journal.pone.0100038	Illness not diarrhea
Do Social Factors Predict Appropriate Treatment of Child Diarrheal Disease in Peru?	Volpicelli K; Buttenheim AM	Objectives Diarrheal disease is a significant cause of morbidity among children in Peru. Oral rehydration therapy (ORT) is a cost-effective evidence-based approach to treat diarrhea in young children, yet many Peruvian children in poorer households do not receive this life-saving treatment. This study investigates the social determinants of care-seeking behavior and utilization of appropriate hom…	2016	Nov	Matern Child Health J	20	11	2299-2308	10.1007/s10995-016-2049-2	Not primary research
Pre-hospital management of diarrhoea among caregivers presenting at a tertiary health institution: implications for practice and health education.	Uchendu UO; Emodi IJ; Ikefuna AN	BACKGROUND: Diarrhoeal diseases cause significant childhood morbidity and mortality worldwide. The effectiveness of home management of diarrhoeal diseases is achievable only if caregivers have appropriate information despite varying recommendations on the strategies for diarrhoea therapy. OBJECTIVES: To evaluate caregivers' perception and use of ORT fluids for management of diarrhoea in under-fiv…	2011	Mar	Afr Health Sci	11	1	41-7		No care seeking questions
Influence of community health volunteers on care seeking and treatment coverage for common childhood illnesses in the context of free health care in rural Sierra Leone.	Yansaneh AI; Moulton LH; George AS; Rao SR; Kennedy N; Bangura P; Brieger WR; Kabano A; Diaz T	OBJECTIVE: To examine whether community health volunteers induced significant changes in care seeking and treatment of ill children under five 2 years after their deployment in two underserved districts of Sierra Leone. METHODS: A pre-test-post-test study with intervention and comparison groups was used. A household cluster survey was conducted among caregivers of 5643 children at baseline and of…	2014	Dec	Trop Med Int Health	19	12	1466-76	10.1111/tmi.12383	Special population
Treating common illnesses among children under five years: a portrayal of health-seeking behaviours and practices in the northern areas of Pakistan.	Shaikh BT; Haran D	BACKGROUND: Inappropriate practices and behaviours while treating a child's illness impede correct medical consultation. We studied the health seeking behaviours of people engaging with healthcare systems for the treatment of under-five children. METHODOLOGY: In the Ghizer District of the Northern Areas of Pakistan, a descriptive cross-sectional household survey was conducted in a random sample o…	2011		World Health Popul	12	4	24-34	10.12927/whp.2013.22337	Illness not diarrhea
Economic costs to caregivers of diarrhoea treatment among children below 5 in rural Gujarat India: findings from an external evaluation of the DAZT programme.	Shillcutt SD; LeFevre AE; Fischer Walker CL; Taneja S; Black RE; Mazumder S	INTRODUCTION: Diarrhoea is a leading cause of mortality among young children in India although few receive the recommended treatment. The diarrhoea alleviation through zinc and oral rehydration salts (ORS) therapy (DAZT) team initiated a programme in Gujarat from 2011 to 2013 to increase coverage of these interventions through public and private providers at scale. This study evaluates the econom…	2016	Dec	Health Policy Plan	31	10	1411-1422	10.1093/heapol/czw083	Duplicate data
Home management of childhood diarrhoea: need to intensify campaign.	Adimora GN; Ikefuna AN; Ilechukwu G	A review of home management of childhood diarrhea in under-five children among 203 Nigerian mothers was carried out over a period of 3 months in order to ascertain how effectively they manage their children with diarrhea outside a hospital setup (infrastructural health facility). Mothers whose children had diarrhea, with or without other symptoms, and presented at the Children's Out Patient unit …	2011	Apr-Jun	Niger J Clin Pract	14	2	237-41	10.4103/1119-3077.84028	No care seeking questions
The effect of community health worker-led education on women's health and treatment-seeking: A cluster randomised trial and nested process evaluation in Gujarat, India.	Desai S; Mahal A; Sinha T; Schellenberg J; Cousens S	BACKGROUND: A community-based health insurance scheme operated by the Self-Employed Women's Association in Gujarat, India reported that the leading reasons for inpatient hospitalisation claims by its members were diarrhoea, fever and hysterectomy - the latter at the average age of 37. This claims pattern raised concern regarding potentially unnecessary hospitalisation amongst low-income women. ME…	2017	Dec	J Glob Health	7	2	020404	10.7189/jogh.07.020404	Illness not diarrhea
The use of oral rehydration salt in managing children under 5 y old with diarrhea in the Gambia: knowledge, attitude, and practice.	Sillah F; Ho HJ; Chao JC	OBJECTIVE: Diarrhea is a leading cause of mortality in children under the age of 5 y in developing countries. To our knowledge, no other studies have investigated the management of diarrhea in the Gambia. The aim of this study was to assess maternal knowledge, attitude, and practice in the causes, prevention, and management of diarrhea in children under the age of 5 y in the Gambia. METHODS: Four…	2013	Nov-Dec	Nutrition	29	2025-11-12	1368-73	10.1016/j.nut.2013.05.014	No care seeking questions
Inconsistency in Diarrhea Measurements when Assessing Intervention Impact in a Non-Blinded Cluster-Randomized Controlled Trial.	Najnin N; Leder K; Forbes A; Unicomb L; Qadri F; Ram PK; Winch PJ; Begum F; Biswas S; Parvin T; Yeasmin F; Cravioto A; Luby SP	To explore the consistency in impact evaluation based on reported diarrhea, we compared diarrhea data collected through two different surveys and with observed diarrhea-associated hospitalization for children aged â‰¤ 5 years from a non-blinded cluster-randomized trial conducted over 2 years in urban Dhaka. We have previously reported that the interventions did not reduce diarrhea-associated hosp…	2019	Jul	Am J Trop Med Hyg	101	1	51-58	10.4269/ajtmh.18-0872	No care seeking questions
'This diarrhoea is not a disease â€¦' local illness concepts and their effects on mothers' health seeking behaviour: a qualitative study, Shuhair, Yemen.	Webair HH; Bin Ghouth AS	BACKGROUND: Globally, about seven million children under the age of five died in 2011. Local illness concepts are thought to be related to inappropriate health-seeking behaviour, and therefore, lead to child mortality. The aim of this study was to contribute to the definition of common local illness concepts with their effects on health-seeking behaviour for common childhood illnesses. METHODS: A…	2014	Jun	BMC Public Health	14		581	10.1186/1471-2458-14-581	Qualitative
Interim evaluation of a large scale sanitation, hygiene and water improvement programme on childhood diarrhea and respiratory disease in rural Bangladesh.	Huda TM; Unicomb L; Johnston RB; Halder AK; Yushuf Sharker MA; Luby SP	Started in 2007, the Sanitation Hygiene Education and Water Supply in Bangladesh (SHEWA-B) project aims to improve the hygiene, sanitation and water supply for 20 million people in Bangladesh, and thus reduce disease among this population. This paper assesses the effectiveness of SHEWA-B on changing behaviors and reducing diarrhea and respiratory illness among children < 5 years of age. We assess…	2012	Aug	Soc Sci Med	75	4	604-11	10.1016/j.socscimed.2011.10.042	No care seeking questions
Evaluation of a social marketing intervention promoting oral rehydration salts in Burundi.	Kassegne S; Kays MB; Nzohabonayo J	BACKGROUND: Diarrhea is the second leading cause of death for children under five in Burundi; however, use of oral rehydration salts (ORS), the recommended first-line treatment, remains low. In 2004, PSI/Burundi launched a social marketing intervention to promote ORASEL among caregivers of children under five; the product was relaunched in 2006 with a new flavor. This study evaluates the interven…	2011	Mar	BMC Public Health	11		155	10.1186/1471-2458-11-155	No care seeking questions
Factors Affecting Access to Healthcare: An Observational Study of Children under 5 Years of Age Presenting to a Rural Gambian Primary Healthcare Centre.	Rees CP; Hawkesworth S; Moore SE; Dondeh BL; Unger SA	MAIN OBJECTIVE: Prompt access to primary healthcare before onset of severe illness is vital to improve morbidity and mortality rates. The Gambia has high rates of child mortality and research is needed to investigate contributing factors further. This study aimed to identify factors affecting access to primary healthcare for children <5 years (y) in rural Gambia focusing on delayed presentation a…	2016		PLoS One	11	6	e0157790	10.1371/journal.pone.0157790	No care seeking questions
Knowledge and practices regarding oral rehydration therapy among mothers in rural area of Vasind, India.	Kadam DM; Hadaye R; Pandit D	The oral rehydration therapy is the keystone of National Diarrhoeal Disease Control Programme. The packets of oral rehydration salts (ORS) are available at the Primary health centres as well as in chemist shops. There are depot holders of ORS packets in the community too. Most of the times the health care workers do not emphasise the role, benefits and method of preparation of ORS. As a result of…	2013	Jun	Nepal Med Coll J	15	2	110-2		No care seeking data
The effect of a newly established urban diarrhea treatment facility in Bangladesh: Changing patient characteristics and etiologies.	Das J; Shamsir Ahmed AM; Ahmed S; Chisti MJ; Golam FaruqueSyed AS; Das SK	BACKGROUND: Mirpur treatment centre (MTC), Dhaka of the International Centre for Diarrhoeal Disease Research, Bangladesh, was established as a consequence of an outbreak of diarrheal disease during the summer month of April 2007 in Mirpur area. OBJECTIVE: The present study aimed to evaluate the impact of this new facility on patient load, common etiology, and other characteristics of patient popu…	2018	Jan-Mar	Indian J Public Health	62	1	47-51	10.4103/ijph.IJPH_374_16	No care seeking questions
The incidence, aetiology, and adverse clinical consequences of less severe diarrhoeal episodes among infants and children residing in low-income and middle-income countries: a 12-month case-control study as a follow-on to the Global Enteric Multicenter St	Kotloff KL; Nasrin D; Blackwelder WC; Wu Y; Farag T; Panchalingham S; Sow SO; Sur D; Zaidi AKM; Faruque ASG; Saha D; Alonso PL; Tamboura B; Sanogo D; Onwuchekwa U; Manna B; Ramamurthy T; Kanungo S; Ahmed S; Qureshi S; Quadri F; Hossain A; Das SK; Antonio M; Hossain MJ; Mandomando I; AcÃ¡cio S; Biswas K; Tennant SM; Verweij JJ; Sommerfelt H; Nataro JP; Robins-Browne RM; Levine MM	BACKGROUND: Diarrheal diseases remain a leading cause of illness and death among children younger than 5 years in low-income and middle-income countries. The Global Enteric Multicenter Study (GEMS) has described the incidence, aetiology, and sequelae of medically attended moderate-to-severe diarrhoea (MSD) among children aged 0-59 months residing in censused populations in sub-Saharan Africa and …	2019	May	Lancet Glob Health	7	5	e568-e584	10.1016/S2214-109X(19)30076-2	No care seeking data
Effect of women's perceptions and household practices on children's waterborne illness in a low income community.	El Azar GE; Habib RR; Mahfoud Z; El-Fadel M; Zurayk R; Jurdi M; Nuwayhid I	An ecosystem approach to human health was adopted in a community-based study carried out in Bebnine, an underserved town in Lebanon. The objective of the study is to examine the association between women's household practices and diarrhea among children in a setting where contaminated drinking water and intestinal diseases are common. A total of 280 women were randomly selected and interviewed us…	2009	Jun	Ecohealth	6	2	169-79	10.1007/s10393-009-0239-8	Illness not diarrhea
Socio-economic determinants in selecting childhood diarrhoea treatment options in Sub-Saharan Africa: a multilevel model.	Aremu O; Lawoko S; Moradi T; Dalal K	BACKGROUND: Diarrhoea disease which has been attributed to poverty constitutes a major cause of morbidity and mortality in children aged five and below in most low-and-middle income countries. This study sought to examine the contribution of individual and neighbourhood socio-economic characteristics to caregiver's treatment choices for managing childhood diarrhoea at household level in sub-Sahar…	2011	Mar	Ital J Pediatr	37		13	10.1186/1824-7288-37-13	Not primary research
Perceived causes and management of diarrhoea in young children by market women in Enugu State, Nigeria.	Ene-Obong HN; Iroegbu CU; Uwaegbute AC	The aim of the study was to determine the perceptions of mothers regarding the causes and management of diarrhoea of their children aged 0-24 months. In Enugu State, Nigeria, 80 market women whose children had diarrhoea during last 6 months were interviewed fortnightly. When possible, the children were observed to determine the types of diarrhoea and treatments given. Fifty-three of the women bro…	2000	Sep	J Health Popul Nutr	18	2	97-102		Sampling done before 2000
Epidemiology and predictors of infant morbidity in rural Malawi.	Vaahtera M; Kulmala T; Maleta K; Cullinan T; Salin ML; Ashorn P	In rural Malawi, 703 newborns were visited monthly for 1 year to describe the epidemiology and health-seeking behaviour during acute episodes of diarrhoea, respiratory infections (ARI) and malaria. On average, the infants suffered from 1.3 annual episodes (11.0 illness days) of diarrhoea, 1.1 episodes (9.4 days) of ARI and 0.7 episodes (4.8 days) of malaria. Multivariate analysis with polychotomo…	2000	Oct	Paediatr Perinat Epidemiol	14	4	363-71	10.1046/j.1365-3016.2000.00308.x	Sampling done before 2000
Home management of childhood febrile illnesses in a rural community in Nigeria.	Olaogun AA; Ayandiran O; Olasode OA; Adebayo A; Omokhodion F	OBJECTIVE: To assess the care given to febrile children under 5 years old at home prior to attending health facility. DESIGN: Cross sectional design. SETTING: Outpatient clinic of a government health facility. SUBJECTS: Two hundred mothers who brought their sick children to the outpatient department were interviewed. RESULTS: The ages of mothers ranged from 15 to 50 years (mean of 26.2 years). Mo…	2005	Apr	Aust J Rural Health	13	2	97-101	10.1111/j.1440-1854.2005.00661.x	Illness not diarrhea
Epidemic cholera in Guinea-Bissau: the challenge of preventing deaths in rural West Africa.	Gunnlaugsson G; Angulo FJ; EinarsdÃ³ttir J; Passa A; Tauxe RV	OBJECTIVES: An epidemiologic investigation was conducted to identify factors associated with cholera mortality in a rural African setting and interventions likely to prevent deaths in future epidemics. METHODS: The authors reviewed surveillance data from rural Biombo, Guinea-Bissau, interviewed family members of persons who died of cholera, and conducted a case-control study in the catchment area…	2000		Int J Infect Dis	4	1	2025-08-13	10.1016/s1201-9712(00)90059-6	Sampling done before 2000
[Study on the risk factors of diarrhea-related behaviors among adults in Beijing].	Ma CN; Wu SS; Yang P; Li HY; Zhang Y; Li XY; Wang QY	OBJECTIVE: To study the risk behaviors on diarrhea among the adults of Beijing. METHODS: 13 287 adults aged over 18 years in Dongcheng, Xicheng, Haidian, Changping, Huairou and Tongzhou districts in Beijing were selected with a multi-stage stratified sampling method. Information on the demographic characteristics, with or without symptoms on diarrhea in the last year, and behaviors related to dia…	2012	Jan	Zhonghua Liu Xing Bing Xue Za Zhi	33	1	42-5		Not English, French or Spanish
Risk factors for diarrhoea and upper respiratory tract infections among children in a rural area of Uganda.	Mbonye AK	This study explored risk factors associated with diarrhoea and upper respiratory tract infections (URTIs) among children in Sembabule district, Uganda. Data were collected from 300 women with children aged less than two years using the WHO 30-cluster sampling technique. The prevalence of diarrhoea among children was 40.3%. A child not immunized (odds ratio [OR] 2.8, p < 0.001), absence of latrine…	2004	Mar	J Health Popul Nutr	22	1	52-8		Duplicate data
Factors Associated with Fatal Outcomes Following Cholera-Like Syndrome in Far North Region of Cameroon: A Community-Based Survey.	Djouma FN; Ateudjieu J; Ram M; Debes AK; Sack DA	This study demonstrates that most cholera deaths in this region of Cameroon occur out of hospital. This is a region which is prone to cholera, and interventions are needed to improve access to emergency medical care, especially during cholera outbreaks. Cameroon has experienced 14 cholera epidemics during the last 20 years, and these have had high case fatality rates. This study attempted to asse…	2016	Dec	Am J Trop Med Hyg	95	6	1287-1291	10.4269/ajtmh.16-0300	No care seeking questions
Mother knowledge, attitudes, perception regarding intestinal parasites and diarrhoea in three regions of Gaza strip, Palestine.	Kanoa BJ; Al-Hindi AI	The knowledge, attitudes and practice (KAP) among mothers towards intestinal parasites and diarhoea in three regions in Gaza strip were studied. A total of 659 mothers of children attended a primary health care centre (PHCC) for medical services were selected. Data were obtained through self administered questionnaire which distributed to each mother attending the PHCC. The questionnaire included…	2009	Dec	J Egypt Soc Parasitol	39	3	827-36		Sampling method not reported
Treatment of childhood diarrhoea in Nigeria: need for adaptation of health policy and programmes to cultural norms.	Omotade OO; Adeyemo AA; Kayode CM; Oladepo O	A community survey of treatment regimens for acute diarrhoea in children was carried out in 10 villages in the Ona Ara Local Government Area of Oyo State, Nigeria, using a combination of qualitative (focus-group discussions) and quantitative (weekly surveillance of diarrhoea) methods. Focus-group discussions were conducted with parents of children aged less than 5 years, while a surveillance of d…	2000	Dec	J Health Popul Nutr	18	3	139-44		Sampling done before 2000
Plausible role for CHW peer support groups in increasing care-seeking in an integrated community case management project in Rwanda: a mixed methods evaluation.	Langston A; Weiss J; Landegger J; Pullum T; Morrow M; Kabadege M; Mugeni C; Sarriot E	BACKGROUND: The Kabeho Mwana project (2006-2011) supported the Rwanda Ministry of Health (MOH) in scaling up integrated community case management (iCCM) of childhood illness in 6 of Rwanda's 30 districts. The project trained and equipped community health workers (CHWs) according to national guidelines. In project districts, Kabeho Mwana staff also trained CHWs to conduct household-level health pr…	2014	Aug	Glob Health Sci Pract	2	3	342-54	10.9745/GHSP-D-14-00067	Not primary research
Factors associated with severe disease from malaria, pneumonia and diarrhea among children in rural Tanzania - a hospital-based cross-sectional study.	Kahabuka C; KvÃ¥le G; Hinderaker SG	BACKGROUND: Mild cases of malaria, pneumonia and diarrhea are readily treatable with complete recovery and with inexpensive and widely available first-line drugs. However, treatment is complicated and expensive, and mortality is higher when children present to the hospital with severe forms of these illnesses. We studied how care seeking behaviours and other factors contributed to severity of mal…	2012	Sep	BMC Infect Dis	12		219	10.1186/1471-2334-12-219	Illness not diarrhea
Childhood diarrhoea symptoms, management and duration: observations from a longitudinal community study.	Strina A; Cairncross S; Prado MS; Teles CA; Barreto ML	This study examined the evolution and duration of diarrhoea episodes observed in a community setting, with regard to symptoms and carers' responses. The study group comprised 1156 children, aged 0-36 months, who were followed-up with twice-weekly home visits in 30 sampling areas in the city of Salvador, northeast Brazil. A total of 2403 diarrhoea episodes (mean duration: 2.9 days) were recorded. …	2005	Jun	Trans R Soc Trop Med Hyg	99	6	407-16	10.1016/j.trstmh.2004.07.007	Sampling done before 2000
Promoting hygienic weaning food handling practices through a community-based programme: intervention implementation and baseline characteristics for a cluster randomised controlled trial in rural Gambia.	Manjang B; Hemming K; Bradley C; Ensink J; Martin JT; Sowe J; Jarju A; Cairncross S; Manaseki-Holland S	OBJECTIVE: Contamination of weaning food leads to diarrhoea in children under 5 years. Public health interventions to improve practices in low-income and middle-income countries are rare and often not evaluated using a randomised method. We describe an intervention implementation and provide baseline data for such a trial. DESIGN: Clustered randomised controlled trial. SETTING: Rural Gambia. PART…	2018	Aug	BMJ Open	8	8	e017573	10.1136/bmjopen-2017-017573	No care seeking questions
Exploring household economic impacts of childhood diarrheal illnesses in 3 African settings.	Rheingans R; Kukla M; Adegbola RA; Saha D; Omore R; Breiman RF; Sow SO; Onwuchekwa U; Nasrin D; Farag TH; Kotloff KL; Levine MM	Beyond the morbidity and mortality burden of childhood diarrhea in sub-Saharan African are significant economic costs to affected households. Using survey data from 3 of the 4 sites in sub-Saharan Africa (Gambia, Kenya, Mali) participating in the Global Enteric Multicenter Study (GEMS), we estimated the direct medical, direct nonmedical, and indirect (productivity losses) costs borne by household…	2012	Dec	Clin Infect Dis	55 Suppl 4	Suppl 4	S317-26	10.1093/cid/cis763	Not primary research
What influences health behavior? Learning from caregivers of young children in Viet Nam.	Dearden KA; Quan le N; Do M; Marsh DR; Schroeder DG; PachÃ³n H; Lang TT	Globally, the caregiving behaviors that contribute to good nutritional status are well understood; but it is not clear why some caregivers perform these behaviors while others do not. This formative qualitative research was designed to improve understanding about what distinguishes caregivers who practice optimal behaviors from those who do not. This study is a one-time, cross-sectional baseline …	2002	Dec	Food Nutr Bull	23	4 Suppl	119-29		Qualitative
[Current situation on the treatment modules of diarrhea cases in 12 counties/cities of Guangdong, Henan and Gansu provinces in China].	Zhang J; Liu M	OBJECTIVE: To understand the situation of diarrhea cases treatment modules in the areas and to provide reference data for setting up national strategies for treatment and control of diarrhea diseases. METHODS: Using the method of multistage and cluster random sampling, we selected twelve counties/cities and 60 streets communities/villages from Guangdong, Henan and Gansu provinces that representin…	2008	Oct	Zhonghua Liu Xing Bing Xue Za Zhi	29	10	989-93		Not English, French or Spanish
[Community-based study on disease burden of diarrhea in Zhejiang province].	Chai CL; Lv HK; Yu Z; Qin SW; Wang XX; Chen K; Xie SY	OBJECTIVE: To study the status on economic burden of diarrhea in Zhejiang province so as to provide evidence for allocation of health resource as well as decision-making on health issues. METHODS: Multi-phases stratified random cluster sampling was used to select samples in the population. Data was collected on the incidence of diarrhea in the last two weeks as well as on the related cost due to …	2009	Oct	Zhonghua Liu Xing Bing Xue Za Zhi	30	10	1005-9		Not English, French or Spanish
Morbidity in rural southwestern Nigeria: a one year follow up of voluntary health worker consultations in Idere, Oyo State, Nigeria.	Umar US; Olumide EA; Briegger WB	There is paucity of information on morbidity pattern at the community level in Nigeria. Available literature shows that most are based on hospital data from which rates cannot be generated. In addition, the low access to hospitals in the country especially in rural areas, coupled with inappropriate health care seeking behaviour in the community limits the usefulness of information derived from ho…	2002	Dec	Afr J Med Med Sci	31	4	297-300		No care seeking questions
[Mothers' perceptions about their children's acute diarrhea in the Quito suburbs].	Briand S; Leyrit M; Lauwers V; Garnung M	This study was performed in an urban marginal neighborhood of Quito (Ecuador). It aims to understand how the mothers with children (less than five years old) suffering from diarrhea are using the health center. We did 48 semi-directed interviews with mothers coming to the health center. The results show the various representations of diarrhea (symptomatic patterns and explanatory models: e.g. dia…	2000	Mar	Sante Publique	12	1	21-30		Qualitative
Reducing the burden of diarrhea among children under five years old: lessons learned from oral rehydration therapy corner program implementation in Northern Nigeria.	Charyeva Z; Cannon M; Oguntunde O; Garba AM; Sambisa W; Bassi AP; Ibrahim MA; Danladi SE; Lawal N	BACKGROUND: In Nigeria, diarrhea remains one of the leading causes of death among children under five years old. Oral Rehydration Therapy (ORT) corners were introduced to health facilities in Bauchi and Sokoto states to serve as points of treatment for sick children and equip caregivers with necessary skills in case management of diarrhea and diarrhea prevention. OBJECTIVES: The operations resear…	2015	May	J Health Popul Nutr	34		4	10.1186/s41043-015-0005-1	No care seeking questions
A Community Health Worker Intervention to Increase Childhood Disease Treatment Coverage in Rural Liberia: A Controlled Before-and-After Evaluation.	White EE; Downey J; Sathananthan V; Kanjee Z; Kenny A; Waters A; Rabinowich J; Raghavan M; Dorr L; Halder A; Nyumah J; Duokie D; Boima T; Panjabi R; Siedner MJ; Kraemer JD	OBJECTIVES: To assess a community health worker (CHW) program's impact on childhood illness treatment in rural Liberia. METHODS: We deployed CHWs in half of Rivercess County in August 2015 with the other half constituting a comparison group until July 2016. All CHWs were provided cash incentives, supply chain support, and monthly clinical supervision. We conducted stratified cluster-sample popula…	2018	Sep	Am J Public Health	108	9	1252-1259	10.2105/AJPH.2018.304555	No care seeking data
Determinants of Delayed Treatment-seeking for Diarrheal Diseases among Mothers with under-five Children in North Western Ethiopia, 2020: A case-control Study.	Kbede AG; Alemayew M; Tafere Y; Mulu GB	BACKGROUND: Delays in seeking timely proper care pay a large number of deaths from diarrhea in children. Timely and appropriate health care seeking in under-five children with diarrhea reduces life-threatening complications. This study aimed to investigate determinants of delayed treatment-seeking for diarrheal diseases among mothers with under-five children. METHOD: In Debre Markos public health…	2021	Nov	Ethiop J Health Sci	31	6	1163-1174	10.4314/ejhs.v31i6.11	Case control
Impact of an integrated community case management programme on uptake of appropriate diarrhoea and pneumonia treatments in Uganda: A propensity score matching and equity analysis study.	Nanyonjo A; Ssekitooleko J; Counihan H; Makumbi F; Tomson G; KÃ¤llander K	INTRODUCTION: Pneumonia and diarrhoea disproportionately affect children in resource-poor settings. Integrated community case management (iCCM) involves community health workers treating diarrhoea, pneumonia and malaria. Studies on impact of iCCM on appropriate treatment and its effects on equity in access to the same are limited. The objective of this study was to measure the impact of integrate…	2015	Sep	Int J Equity Health	14		74	10.1186/s12939-015-0202-y	No care seeking data
[Acute diarrhea: does mother's knowledge of the disease reduce admission of children under two years of age?].	Vanderlei LC; Silva GA	OBJECTIVES: To analyze the relationship of mother's knowledge about signs of dehydration, causes and management of acute diarrhea with admission of children under two years of age with the disease. METHODS: A nested cross-sectional and case-control study was carried out with children who were admitted at the "Instituto Materno Infantil de Pernambuco" with acute diarrhea: and control children admi…	2004	Jul-Sep	Rev Assoc Med Bras (1992)	50	3	276-81	10.1590/s0104-42302004000300034	Not English, French or Spanish
Water quality and waterborne disease in the Niger River Inland Delta, Mali: a study of local knowledge and response.	Halvorson SJ; Williams AL; Ba S; Dunkel FV	This paper presents the findings of a study to assess patterns in local knowledge of and response to water quality and waterborne diseases in relation to seasonal changes in the Niger River Inland Delta. The study draws on field data collected in four villages along the Niger River in the Mopti region of Mali during September 2008. The major findings suggest: (1) water use behaviors and diarrheal…	2011	Mar	Health Place	17	2	449-57	10.1016/j.healthplace.2010.10.002	Qualitative
"My child can't keep anything down!" Interviewing parents who bring their preschoolers to the emergency department for diarrhea, vomiting, and dehydration.	Graham JM; Fitzpatrick EA; Black KJ	INTRODUCTION: Viral gastroenteritis with dehydration is one of the most frequent reasons for visits to pediatric emergency departments (ED). Parental intervention before presentation to the ED can make a significant difference in the course of a child's illness. There is a discrepancy between medical knowledge of dehydration and parental fears and understanding. This project is part of a larger p…	2010	Apr	Pediatr Emerg Care	26	4	251-6	10.1097/pec.0b013e3181d6d9de	Convenience sample
A survey of the use of medicinal plants and other traditional medicine in Kasese District, Uganda.	Challand S	The use and value of traditional plants and medicines is only slowly being investigated by Western medical organizations. A survey of 492 members of support groups and health-care clinics in Kasese district, Uganda was undertaken in a group setting: 23 groups with a mean size of 21, age range 4-53, which represented 0.1% of the population, covering nine of the 20 sub-counties, both in the native …	2005	Oct	Trop Doct	35	4	222-4	10.1258/004947505774938512	No care seeking questions
The knowledge of "Facts for Life".	Alper Z; Ozdemir H; Bilgel N	OBJECTIVE: "Facts for Life" is an essential tool for saving the lives of children. In this study we wanted to evaluate the knowledge of "Facts for Life" among Turkish women. DESIGN: This is a cross-sectional field study. We used 25 indicator questions to evaluate the knowledge of women in the following main subjects: safe motherhood, childhood immunization, childhood diarrhoea, children's acute r…	2005	Jul	Educ Health (Abingdon)	18	2	209-23	10.1080/13576280500148163	No care seeking questions
Maternal understanding of diarrhoea-related dehydration and its influence on ORS use in Indonesia.	MacDonald SE; Moralejo MN; Matthews MK	Dehydration resulting from diarrhoea remains a significant cause of death for young children in developing countries such as Indonesia. Although Oral Rehydration Solution (ORS) is effective in preventing and treating dehydration, its use in home treatment is not widespread. This study sought to assess whether mothers' understanding of diarrhoea-related dehydration influenced their use of ORS in h…	2007		Asia Pac J Public Health	19	1	34-9	10.1177/10105395070190010701	Convenience sample
Experimental evidence on post-program effects and spillovers from an agriculture-nutrition program.	Dillon A; Bliznashka L; Olney D	Integrated agricultural-nutrition programs are often implemented under the premise that program effects are durable and spillover. This paper estimates one year post-program effects, three-year aggregate program effects and spillover effects using treated and untreated household cohorts. Two treatment interventions implemented agricultural interventions with behavior change communication strategi…	2020	Jan	Econ Hum Biol	36		100820	10.1016/j.ehb.2019.100820	No care seeking questions
Relationship between symptoms, barriers to care and healthcare utilisation among children under five in rural Mali.	Treleaven E; Whidden C; Cole F; Kayentao K; TraorÃ© MB; DiakitÃ© D; SidibÃ© S; Lin TK; Boettiger D; Cissouma S; Sanogo V; Padian N; Johnson A; Liu J	OBJECTIVES: To identify social and structural barriers to timely utilisation of qualified providers among children under five years in a high-mortality setting, rural Mali and to analyse how utilisation varies by symptom manifestation. METHODS: Using baseline household survey data from a cluster-randomised trial, we assessed symptom patterns and healthcare trajectories of 5117 children whose moth…	2021	Aug	Trop Med Int Health	26	8	943-952	10.1111/tmi.13592	Illness not diarrhea
Prevalence, determinants and knowledge of antibacterial self-medication: A cross sectional study in North-eastern Tanzania.	Horumpende PG; Said SH; Mazuguni FS; Antony ML; Kumburu HH; Sonda TB; Mwanziva CE; Mshana SE; Mmbaga BT; Kajeguka DC; Chilongola JO	Self-medication is very common especially in developing countries and is documented to be associated with many health risks including antibiotic resistance. This study investigated the prevalence, determinants and knowledge of self-medication among residents of Siha District in Tanzania. A cross-sectional study was conducted among 300 residents in a rural District of Kilimanjaro region, North-eas…	2018		PLoS One	13	10	e0206623	10.1371/journal.pone.0206623	Illness not diarrhea
Maternal knowledge, attitude and practices towards diarrhea and oral rehydration therapy in rural Maharashtra.	Datta V; John R; Singh VP; Chaturvedi P	OBJECTIVE: A cross sectional hospital based survey was undertaken in rural area of Wardha District of Maharashtra, to assess the knowledge, attitude and practices of mothers regarding diarrhea and oral rehydration therapy. METHODS: 75 mothers of under-five children participated [corrected] in the study. They were interviewed by an interviewer using a pre-designed and pre-tested questionnaire. RES…	2001	Nov	Indian J Pediatr	68	11	1035-7	10.1007/BF02722350	No care seeking questions
Intra-household differences in health seeking behaviour for orphans and non-orphans in an NGO-supported and non-supported sub-county of Luwero, Uganda.	Muhwezi WW; Muhangi D; Mugumya F	OBJECTIVE: Comparing healthcare dynamics among orphans and non-orphans in an NGO supported and a non-supported sub-county so as to identify the level of equity. DESIGN AND METHODS: This was a cross-sectional unmatched case-control research. A sample of 98 orphans and 98 non-orphans in an NGO supported sub-county and a similar number in a control sub-county participated. For each child, a correspo…	2009	Jun	Afr Health Sci	9	2	109-17		Illness not diarrhea
Determinants of delay in timely treatment seeking for diarrheal diseases among mothers with under-five children in central Ethiopia: A case control study.	Degefa G; Gebreslassie M; Meles KG; Jackson R	BACKGROUND: Delays in seeking timely appropriate care contributes to a large number of deaths from diarrhea in children. This study aimed to identify determinants of delays in seeking timely treatment by mothers/caregivers of under-five children with diarrheal diseases. METHODS: We used an unmatched case-control study from February-March 2017 among 316 children: 158 cases and 158 controls. Cases …	2018		PLoS One	13	3	e0193035	10.1371/journal.pone.0193035	Case control
Perceptions of Child Body Size and Health Care Seeking for Undernourished Children in Southern Malawi.	Flax VL; Thakwalakwa C; Ashorn U	Child undernutrition affects millions of children globally, but little is known about the ability of adults to detect different types of child undernutrition in low-income countries. We used focused ethnographic methods to understand how Malawian parents and grandparents describe the characteristics they use to identify good and poor child growth, their actual or preferred patterns of health seek…	2016	Dec	Qual Health Res	26	14	1939-1948	10.1177/1049732315610522	Qualitative
Barriers on the pathway to survival for children dying from treatable illnesses in Inhambane province, Mozambique.	KÃ¤llander K; Counihan H; Cerveau T; Mbofana F	BACKGROUND: Mozambique has one of the highest under-5 mortality rates in the world. Community health workers (CHWs) are deployed to increase access to care; in Mozambique they are known as agentes polivalentes elementares (APEs). This study aimed to investigate child deaths in an area served by APEs by analysing the causes, care seeking patterns, and the influence of social capital. METHODS: Care…	2019	Jun	J Glob Health	9	1	010809	10.7189/jogh.09.010809	Illness not diarrhea
Elder authority and the situational diagnosis of diarrheal disease as normal infant development in northeast Thailand.	Pylypa J	Research was conducted in rural Northeast Thailand to understand how mothers perceive children's acute illness episodes, and their resulting illness management strategies. Although diarrheal disease is one of the leading causes of illness among young children in Thailand, interviews revealed that mothers frequently do not classify infantile diarrhea as an "illness." Infantile diarrhea is commonly…	2009	Jul	Qual Health Res	19	7	965-75	10.1177/1049732309338867	Convenience sample
Medicinal ethnobotany in Huacareta (Chuquisaca, Bolivia).	Quiroga R; Meneses L; Bussmann RW	BACKGROUND: The aim of this study was to document the types of diseases treated by the use of medicinal plants, their main applications and also to have a report of the major diseases treated at the Hospital of San Pablo de Huacareta (Chuquisaca Bolivia). METHODS: We conducted semi-structured interviews on the use medicinal plants with 10 local informants, and categorized the kinds of diseases tr…	2012	Aug	J Ethnobiol Ethnomed	8		29	10.1186/1746-4269-8-29	No care seeking questions
Behavioural factors associated with diarrhea among adults over 18 years of age in Beijing, China.	Ma C; Wu S; Yang P; Li H; Tang S; Wang Q	BACKGROUND: To date, a large proportion of people still suffer from diarrhea diseases. In addition to the burden of diarrhea, there are substantial social and economic costs caused by the high incidence of diarrheal diseases. Therefore, the purpose of this study was to explore the self-reported prevalence of diarrhea and associated risk factors of diarrhea among adults in Beijing, China. METHODS:…	2014	May	BMC Public Health	14		451	10.1186/1471-2458-14-451	No care seeking questions
Drug seller adherence to clinical protocols with integrated management of malaria, pneumonia and diarrhoea at drug shops in Uganda.	Awor P; Wamani H; Tylleskar T; Peterson S	BACKGROUND: Drug shops are usually the first source of care for febrile children in Uganda although the quality of care they provide is known to be poor. Within a larger quasi-experimental study introducing the WHO/UNICEF recommended integrated community case management (iCCM) of malaria, pneumonia and diarrhoea intervention for community health workers in registered drug shops, the level of adhe…	2015	Jul	Malar J	14		277	10.1186/s12936-015-0798-9	No care seeking questions
Preventing waterborne diseases: analysis of a community health worker program in rural Tamil Nadu, India.	Gupta N; Mutukkanu T; Nadimuthu A; Thiyagaran I; Sullivan-Marx E	Community health worker (CHW) programs have become popular tools in reducing the burden of childhood illnesses. However, the efficacy of CHWs in facilitating behavior change, as a means of preventing waterborne diseases, remains unclear. Using a household survey (nÂ =Â 225),in rural Tamil Nadu, South India, we assessed the effects of a CHW program on knowledge, attitudes and practices related to …	2012	Apr	J Community Health	37	2	513-9	10.1007/s10900-011-9472-5	No care seeking questions
The potential of schoolchildren as health change agents in rural western Kenya.	Onyango-Ouma W; Aagaard-Hansen J; Jensen BB	A prospective, quasi-experimental study was carried out in Bondo district in western Kenya to determine the potential of schoolchildren as health change agents in a rural community. A group of 40 schoolchildren were given health education using action-oriented and participatory approaches and their knowledge and practices as well as the influence on recipient groups consisting of peers at school …	2005	Oct	Soc Sci Med	61	8	1711-22	10.1016/j.socscimed.2005.03.041	Sampling done before 2000
Home management of acute diarrhoea in Czech children.	Kudlova E	OBJECTIVES: The aim of the study was to investigate home management of childhood acute diarrhoea. METHODS: A cross-sectional questionnaire study was conducted in Prague, Czech Republic. The caregivers of 210 children ages 6 to 59 months were approached in public places and interviewed about the knowledge and use of oral rehydration solution (ORS) and about management of the child's last episode o…	2010	May	J Pediatr Gastroenterol Nutr	50	5	510-5	10.1097/MPG.0b013e3181b7a691	Convenience sample
Care Seeking and Treatment of Febrile Children with and without Danger Signs of Severe Disease in Northern Uganda: Results from Three Household Surveys (2018-2020).	Awor P; Kimera J; Brunner NC; Athieno P; Tumukunde G; Angiro I; Signorell A; Delvento G; Lee T; Amutuhaire M; Opigo J; Kaggwa FM; Kagwire F; Nakiganda J; Burri C; Lengeler C; Hetzel MW	Identification, stabilization, and prompt referral of children with signs of severe febrile disease (danger signs) in rural communities are crucial for preventing complications and death from severe malaria, pneumonia, and diarrhea. We set out to determine the treatment-seeking practices and treatment patterns for children <Â 5 years of age with an acute febrile illness, with or without danger si…	2022	Oct	Am J Trop Med Hyg	107	4	934-938	10.4269/ajtmh.21-1132	Illness not diarrhea
Evaluating the effect of innovative motivation and supervision approaches on community health worker performance and retention in Uganda and Mozambique: study protocol for a randomised controlled trial.	KÃ¤llander K; Strachan D; Soremekun S; Hill Z; Lingam R; Tibenderana J; Kasteng F; Vassall A; Meek S; Kirkwood B	BACKGROUND: If trained, equipped and utilised, community health workers (CHWs) delivering integrated community case management for sick children can potentially reduce child deaths by 60%. However, it is essential to maintain CHW motivation and performance. The inSCALE project aims to evaluate, using a cluster randomised controlled trial, the effect of interventions to increase CHW supervision an…	2015	Apr	Trials	16		157	10.1186/s13063-015-0657-6	Not primary research
Perspectives on child diarrhoea management and health service use among ethnic minority caregivers in Vietnam.	RheinlÃ¤nder T; Samuelsen H; Dalsgaard A; Konradsen F	BACKGROUND: In Vietnam, primary government health services are now accessible for the whole population including ethnic minority groups (EMGs) living in rural and mountainous areas. However, little is known about EMGs' own perspectives on illness treatment and use of health services. This study investigates treatment seeking strategies for child diarrhoea among ethnic minority caregivers in North…	2011	Sep	BMC Public Health	11		690	10.1186/1471-2458-11-690	Qualitative
Study of nonoutbreak giardiasis: novel findings and implications for research.	Cantey PT; Roy S; Lee B; Cronquist A; Smith K; Liang J; Beach MJ	BACKGROUND: The burden of nonoutbreak-related Giardia infections in the US is poorly understood, with little information on its impact on people's lives and on unusual manifestations of infection. This study was designed with the objectives of better defining the impact of infection, examining the occurrence of extraintestinal manifestations, and determining risk factors for delayed treatment of …	2011	Dec	Am J Med	124	12	1175.e1-8	10.1016/j.amjmed.2011.06.012	Not primary research
National scale-up of zinc promotion in Nepal: results from a post-project population-based survey.	Wang W; MacDonald VM; Paudel M; Banke KK	The World Health Organization and the United Nations Children's Fund recommend using a new oral rehydration solution (ORS) plus zinc supplementation for 10-14 days for the treatment of diarrhoea in children aged less than five years. The Social Marketing Plus for Diarrhoeal Disease Control: Point of Use Water Disinfection and Zinc Treatment (POUZN) project in Nepal was one of the first zinc-promo…	2011	Jun	J Health Popul Nutr	29	3	207-17	10.3329/jhpn.v29i3.7868	No care seeking questions
Rotavirus vaccine and health care utilization for diarrhea in U.S. children.	Cortes JE; Curns AT; Tate JE; Cortese MM; Patel MM; Zhou F; Parashar UD	BACKGROUND: Routine vaccination of U.S. infants with pentavalent rotavirus vaccine (RV5) began in 2006. METHODS: Using MarketScan databases, we assessed RV5 coverage and diarrhea-associated health care use from July 2007 through June 2009 versus July 2001 through June 2006 in children under 5 years of age. We compared the rates of diarrhea-associated health care use in unvaccinated children in th…	2011	Sep	N Engl J Med	365	12	1108-17	10.1056/NEJMoa1000446	No care seeking data
Prevalence of diarrhea disease and risk factors in Jos University Teaching Hospital, Nigeria.	Yilgwan CS; Okolo SN	BACKGROUND: Diarrhea is widely recognized as a major cause of childhood morbidity and mortality in many developing countries, particularly in sub-Saharan Africa. According to World Health Organization (WHO) report in the African region, diarrheal diseases are still leading causes of mortality and morbidity in children under five years of age. This same report indicates that each child in the said…	2012	Oct-Dec	Ann Afr Med	11	4	217-21	10.4103/1596-3519.102852	No care seeking data
TV news and concerns about - the EHEC-outbreak 2011 in Germany.	Schulz C; SchÃ¼tte K; Jacobi CA; HÃ¼lsemann JL; Malfertheiner P	BACKGROUND AND AIM: In the beginning of May 2011 and finally terminated on July 26th 2011 an outbreak of infections with enterohaemorrhagic Escherichia (E.) coli (EHEC) strain O104:H4 occurred in Germany. The aim of this study is to analyse whether media coverage of the outbreak influenced the number of patients presenting with diarrhoea to the emergency room of a tertiary centre and to evaluate …	2014	Mar	Z Gastroenterol	52	3	277-80	10.1055/s-0033-1350189	No care seeking questions
Assessing the performance, practices and roles of drug sellers/dispensers and mothers'/guardians' behaviour for common childhood conditions in Kibaha district, Tanzania.	Nsimba SE	In most third world countries, self-medication is common and pharmacies, drug stores and drug shops are important providers of health advice and inexpensive medicines. We used exit interviews to assess drug sellers'/dispensers' roles and consumers' behaviour in Kibaha district, Coast region, Tanzania. Exit interviews with mothers/guardians reported the following childhood conditions treated with …	2007	Oct	Trop Doct	37	4	197-201	10.1258/004947507782333099	No care seeking questions
Predictors of rational management of diarrhea in an endemic setting: observation from India.	Mahapatra T; Mahapatra S; Banerjee B; Mahapatra U; Samanta S; Pal D; Datta Chakraborty N; Manna B; Sur D; Kanungo S	BACKGROUND: Decades after the establishment of clear guidelines for management, mostly due to irrational approach, diarrhea is still a major concern in the developing world, including India. The scenario is even worse in urban slums owing to poor health-seeking and socio-environmental vulnerability. Determining the distribution of rational diarrhea management by practitioners and identification o…	2015		PLoS One	10	4	e0123479	10.1371/journal.pone.0123479	Special population
Private sector drug shops in integrated community case management of malaria, pneumonia, and diarrhea in children in Uganda.	Awor P; Wamani H; Bwire G; Jagoe G; Peterson S	We conducted a survey involving 1,604 households to determine community care-seeking patterns and 163 exit interviews to determine appropriateness of treatment of common childhood illnesses at private sector drug shops in two rural districts of Uganda. Of children sick within the last 2 weeks, 496 (53.1%) children first sought treatment in the private sector versus 154 (16.5%) children first soug…	2012	Nov	Am J Trop Med Hyg	87	5 Suppl	92-96	10.4269/ajtmh.2012.11-0791	Illness not diarrhea
Household Expenditure on Diarrhea Treatment among Under Five Children in Godawari Municipality of Nepal.	Shrestha MV; Adhikari SR; Manandhar N; Choulagai BP; Pradhan B	BACKGROUND: Diarrheal disease is a global public health problem. In Nepal, diarrhea is still the leading cause of waterborne disease, which constitutes 48% among all hospitalized disease cases who come to health center for treatment. Despite low treatment cost of diarrhea, out-of-pocket expenditure required at the time of treatment is a major barrier to seek health care. This study, therefore, ai…	2019	Nov	J Nepal Health Res Counc	17	3	351-356	10.33314/jnhrc.v17i3.2181	Sampling method not reported
A pilot test of the addition of zinc to the current case management package of diarrhea in a primary health care setting.	Bhandari N; Mazumder S; Taneja S; Dube B; Black RE; Fontaine O; Mahalanabis D; Bhan MK	Zinc is recommended for the treatment of acute diarrhea in children but the effect of its introduction on drug and oral rehydration solution use is unclear. Government care providers, private practitioners and community workers were trained to distribute zinc and oral rehydration solution to children seeking care for diarrhea. Periodic surveys showed that village-based workers became a common sou…	2005	Nov	J Pediatr Gastroenterol Nutr	41	5	685-7	10.1097/01.mpg.0000182799.69675.92	Sampling method not reported
Care-seeking at patent and proprietary medicine vendors in Nigeria.	Prach LM; Treleaven E; Isiguzo C; Liu J	BACKGROUND: To achieve health development goals, policymakers are increasingly focused on improving primary care in low- and middle-income countries, and private sector drug retailers offer one channel through which basic services may be delivered. In Nigeria, patent and proprietary medicine vendors (PPMVs) serve as a main source of medications, but little is known about their clientele or how ca…	2015	Jun	BMC Health Serv Res	15		231	10.1186/s12913-015-0895-z	No care seeking data
Rapid health assessment in Aceh Jaya District, Indonesia, following the December 26 tsunami.	Brennan RJ; Rimba K	OBJECTIVES: To rapidly determine the public health impact of the Asian tsunami on the population of three communities in Aceh Jaya District, Indonesia, and to prioritize health interventions. METHODS: Rapid health assessment, utilizing direct observations, interviews with key informants, a single focus group discussion, town mapping, a review of medical records and a systematic random sample of t…	2005	Aug	Emerg Med Australas	17	4	341-50	10.1111/j.1742-6723.2005.00755.x	No care seeking questions
The Unmeasured Burden of Febrile, Respiratory, and Diarrheal Illnesses Identified Through Active Household Surveillance in a Low Malaria Transmission Setting in Southern Zambia.	Mueller AK; Matoba J; Schue JL; Hamapumbu H; Kobayashi T; Stevenson JC; Thuma PE; Wesolowski A; Moss WJ	Malaria incidence has declined in southern Zambia over recent decades, leading to efforts to achieve and sustain malaria elimination. Understanding the remaining disease burden is key to providing optimal health care. A longitudinal study conducted in a rural area of Choma District, Southern Province, Zambia, assessed the prevalence of and factors associated with symptoms of non-malarial illnesse…	2022	Jun	Am J Trop Med Hyg	106	6	1791-1799	10.4269/ajtmh.21-1253	No care seeking data
Knowledge, attitude and practices of mothers regarding home management of acute diarrhoea in Sunsari, Nepal.	Jha N; Singh R; Baral D	In Nepal, 45,000 children less than five years age die due to diarrhoea annually. Home management of diarrhoea is the hallmark of control of diarrhoeal diseases program in Nepal, which also aims to increase the correct use of Oral Rehydration Solution (ORS) by mothers, so mothers play a great role in the reducing the morbidity and mortality of children. The aim of the study was to assess knowledg…	2006	Mar	Nepal Med Coll J	8	1	27-30		Full text not available
Trends in healthcare utilization for diarrhea and rotavirus disease in privately insured US children <5 years of age, 2001-2006.	Cortes JE; Curns AT; Tate JE; Parashar UD	BACKGROUND: To assess impact of the new US rotavirus immunization program initiated in 2006, robust baseline data on diarrhea and rotavirus disease burden are needed. While several studies have assessed burden in inpatient settings, few data are available for emergency department (ED) and outpatient settings. METHODS: We used the MarketScan databases, a large claims-based data repository, to anal…	2009	Oct	Pediatr Infect Dis J	28	10	874-8	10.1097/INF.0b013e3181a653cd	No care seeking questions
Predictors of Health Seeking Behaviours for Common Childhood Illnesses in Poor Resource Settings in Zambia, A Community Cross Sectional Study.	Apuleni G; Jacobs C; Musonda P	Background: Developing countries, including Zambia, account for larger share of child morbidities and mortalities due to common childhood illnesses. Studies on wider determinants of behaviour pertaining to treatment seeking for childhood febrile illnesses in poor resource settings are limited. This study investigated health seeking behaviours of mothers in poor resource settings of Zambia and ide…	2021		Front Public Health	9		569569	10.3389/fpubh.2021.569569	Not primary research
The relative contribution of case management and inadequate care-seeking behaviour to childhood deaths from diarrhoea and acute respiratory infections in Hidalgo, Mexico.	Bojalil R; Kirkwood BR; Bobak M; Guiscafre H	Objective To investigate the contribution of poor case management and care-seeking behaviour to childhood deaths from acute respiratory infections (ARI) and diarrhoeal diseases in rural Mexico. Methods Eighty-nine deaths from ARI and diarrhoea in under-fives from Hidalgo over a 7-month period were identified from registered death certificates. We interviewed the carers of 75 of these children, el…	2007	Dec	Trop Med Int Health	12	12	1545-52	10.1111/j.1365-3156.2007.01963.x	Sampling done before 2000
An evaluation of diarrheal diseases and acute respiratory infections control programmes in a Delhi slum.	Gupta N; Jain SK; Chawla U; Hossain S; Venkatesh S	OBJECTIVE: Effective early management at home level and health seeking behavior in case of appearance of danger signs are key strategies in Acute respiratory Infections (ARI) and Acute Diarrheal Diseases (ADD) where majority of episodes are self-limiting and viral in origin. Integrated Management of Childhood illnesses (IMNCI) also envisages that family and community health practices especially h…	2007	May	Indian J Pediatr	74	5	471-6	10.1007/s12098-007-0080-4	Illness not diarrhea
Health conditions in the tribal villages of South Bihar: an epidemiologic survey.	Friedman MS; Somani J	In order to understand and establish an effective approach toward sustainable rural health development in the tribal region of South Bihar, an extensive socio-medical survey on over 90% of the houses of four tribal villages was undertaken. Using both a family-based questionnaire and screening physical examinations, the vital statistics, disease prevalence rates, immunization rates, and use of mat…	2002	Nov	J Assoc Physicians India	50		1376-80		No care seeking questions
[Health services for children and the implementation of IMCI in Monkey Bay, Malawi].	Ragnarsson S; LeifsdÃ³ttir L; Kapinga F; Gunnlaugsson G	OBJECTIVES: Examine primary health care services for ill children in a sub-Saharan African country, assess the appropriateness of the Integrated Management of Childhood Illness (IMCI) in such a setting and evaluate its implementation. MATERIAL AND METHODS: The study was carried out in March, 2005 in the Monkey Bay area, Malawi, in two state-run health facilities that provide services free of char…	2006	Apr	Laeknabladid	92	4	271-9		Not English, French or Spanish
Understanding CBHI hospitalisation patterns: a comparison of insured and uninsured women in Gujarat, India.	Desai S; Sinha T; Mahal A; Cousens S	BACKGROUND: Community-based health insurance has been associated with increased hospitalisation in low-income settings, but with limited analysis of the illnesses for which claims are submitted. A review of claims submitted to VimoSEWA, an inpatient insurance scheme in Gujarat, India, found that fever, diarrhoea and hysterectomy, the latter at a mean age of 37 years, were the leading reasons for …	2014	Jul	BMC Health Serv Res	14		320	10.1186/1472-6963-14-320	Illness not diarrhea
Estimates of the economic burden of rotavirus-associated and all-cause diarrhoea in Vellore, India.	Mendelsohn AS; Asirvatham JR; Mkaya Mwamburi D; Sowmynarayanan TV; Malik V; Muliyil J; Kang G	OBJECTIVE: To determine the cost of rotavirus and all-cause diarrhoea in Vellore, India. METHODS: Parents of children <5 years of age accessing clinics, emergency rooms, or hospitals for acute diarrhoea completed a questionnaire detailing healthcare utilisation, medical and non-medical expenditures, and lost income. Faecal samples were screened for rotavirus and medical records were examined. Cos…	2008	Jul	Trop Med Int Health	13	7	934-42	10.1111/j.1365-3156.2008.02094.x	Convenience sample
Determinants of percent expenditure of household income due to childhood diarrhoea in rural Bangladesh.	Das J; Das SK; Ahmed S; Ferdous F; Farzana FD; Sarker MH; Ahmed AM; Chisti MJ; Malek MA; Rahman A; Faruque AS; Mamun AA	There is limited information on percent expenditure of household income due to childhood diarrhoea especially in rural Bangladesh. A total of 4205 children aged <5 years with acute diarrhoea were studied. Percent expenditure was calculated as total expenditure for the diarrhoeal episode divided by monthly family income, multiplied by 100. Overall median percent expenditure was 3Â·04 (range 0Â·01-…	2015	Oct	Epidemiol Infect	143	13	2700-6	10.1017/S0950268814003781	No care seeking questions
Determinants of Utilization and Community Experiences with Community Health Volunteers for Treatment of Childhood Illnesses in Rural Sierra Leone.	Yansaneh AI; George AS; Sharkey A; Brieger WR; Moulton LH; Yumkella F; Bangura P; Kabano A; Diaz T	In 2010, at the same time as the national roll out of the Free Health Care Initiative (FHCI), which removed user fees for facility based health care, trained community health volunteers (CHVs) were deployed to provide integrated community case management of diarrhea, malaria and pneumonia to children under 5 years of age (U5) in Kambia and Pujehun districts, Sierra Leone. After 2 years of impleme…	2016	Apr	J Community Health	41	2	376-86	10.1007/s10900-015-0107-0	No care seeking data
Environmental determinants of E. coli, link with the diarrheal diseases, and indication of vulnerability criteria in tropical West Africa (Kapore, Burkina Faso).	Robert E; Grippa M; Nikiema DE; Kergoat L; Koudougou H; Auda Y; Rochelle-Newall E	In 2017, diarrheal diseases were responsible for 606 024 deaths in Sub-Saharan Africa. This situation is due to domestic and recreational use of polluted surface waters, deficits in hygiene, access to healthcare and drinking water, and to weak environmental and health monitoring infrastructures. Escherichia coli (E. coli) is an indicator for the enteric pathogens that cause many diarrheal disease…	2021	Aug	PLoS Negl Trop Dis	15	8	e0009634	10.1371/journal.pntd.0009634	Qualitative
Prolonged diarrhea among under-five children in Bangladesh: Burden and risk factors.	Hossain MI; Faruque ASG; Sarmin M; Chisti MJ; Ahmed T	INTRODUCTION & BACKGROUND: Prolonged (duration >7 to 13 days) diarrhea (ProD) in under-five children is a universal health problem including Bangladesh. Data on epidemiology and associated or risk factors of ProD are limited, particularly in Bangladesh where a high burden of ProD is reported. This study intended to assess the case load of ProD and its associated or risk factors compared to acute …	2022		PLoS One	17	10	e0273148	10.1371/journal.pone.0273148	No care seeking questions
The effect of costs on Kenyan households' demand for medical care: why time and distance matter.	Kukla M; McKay N; Rheingans R; Harman J; Schumacher J; Kotloff KL; Levine MM; Breiman R; Farag T; Walker D; Nasrin D; Omore R; O'Reilly C; Mintz E	In an environment of constrained resources, policymakers must identify solutions for financing and delivering health services that are efficient and sustainable. However, such solutions require that policymakers understand the complex interaction between household utilization patterns, factors influencing household medical decisions, and provider performance. This study examined whether and under…	2017	Dec	Health Policy Plan	32	10	1397-1406	10.1093/heapol/czx120	Not primary research
Knowledge, attitude and use of alternative medical therapy amongst urban residents of Osun State, southwestern Nigeria.	Bamidele JO; Adebimpe WO; Oladele EA	Alternate medicine which has a long history has been relegated to the background by the evolution of modern medicine. In recent times, however, alternative medical therapy has been growing in popularity and getting increasing attention and interest. This study assessed the knowledge, attitude and use by urban dwellers of alternative medical therapies. This was a cross-sectional descriptive study …	2009	May	Afr J Tradit Complement Altern Med	6	3	281-8	10.4314/ajtcam.v6i3.57175	Illness not diarrhea
Barriers to use of oral rehydration salts for child diarrhea in the private sector: evidence from India.	Wagner Z; Shah M; Sood N	Diarrhea is the second leading cause of child mortality in India. Most deaths are cheaply preventable with the use of oral rehydration salts (ORS), yet many health providers still fail to provide ORS to children seeking diarrheal care. In this study, we use survey data to assess whether children visiting private providers for diarrheal care were less likely to use ORS than those visiting public p…	2015	Feb	J Trop Pediatr	61	1	37-43	10.1093/tropej/fmu063	Not primary research
Diarrheal Disease in Rural Mozambique: Burden, Risk Factors and Etiology of Diarrheal Disease among Children Aged 0-59 Months Seeking Care at Health Facilities.	Nhampossa T; Mandomando I; Acacio S; QuintÃ³ L; Vubil D; Ruiz J; Nhalungo D; Sacoor C; Nhabanga A; Nhacolo A; Aide P; Machevo S; SigaÃºque B; Nhama A; Kotloff K; Farag T; Nasrin D; Bassat Q; Macete E; Levine MM; Alonso P	BACKGROUND: Diarrheal disease remains a leading cause of illness and death, particularly in low-income countries. Its burden, microbiological causes and risk factors were examined in children aged 0-59 months living in ManhiÃ§a, rural southern Mozambique. METHODS: Trends of diarrhea-related burden of disease were estimated during the period 2001-2012. A prospective, age-stratified and matched (by…	2015		PLoS One	10	5	e0119824	10.1371/journal.pone.0119824	No care seeking data
Diarrhoeal disease and subsequent risk of death in infants and children residing in low-income and middle-income countries: analysis of the GEMS case-control study and 12-month GEMS-1A follow-on study.	Levine MM; Nasrin D; AcÃ¡cio S; Bassat Q; Powell H; Tennant SM; Sow SO; Sur D; Zaidi AKM; Faruque ASG; Hossain MJ; Alonso PL; Breiman RF; O'Reilly CE; Mintz ED; Omore R; Ochieng JB; Oundo JO; Tamboura B; Sanogo D; Onwuchekwa U; Manna B; Ramamurthy T; Kanungo S; Ahmed S; Qureshi S; Quadri F; Hossain A; Das SK; Antonio M; Saha D; Mandomando I; Blackwelder WC; Farag T; Wu Y; Houpt ER; Verweiij JJ; S…	BACKGROUND: The Global Enteric Multicenter Study (GEMS) was a 3-year case-control study that measured the burden, aetiology, and consequences of moderate-to-severe diarrhoea (MSD) in children aged 0-59 months. GEMS-1A, a 12-month follow-on study, comprised two parallel case-control studies, one assessing MSD and the other less-severe diarrhoea (LSD). In this report, we analyse the risk of death w…	2020	Feb	Lancet Glob Health	8	2	e204-e214	10.1016/S2214-109X(19)30541-8	No care seeking questions
Evaluation of the optimal recall period for disease symptoms in home-based morbidity surveillance in rural and urban Kenya.	Feikin DR; Audi A; Olack B; Bigogo GM; Polyak C; Burke H; Williamson J; Breiman RF	BACKGROUND: In African settings with poor access to health care, surveillance and surveys of disease burden are often done through home visits. The optimal recall period to capture data on symptoms and health utilization is unknown. METHODS: We collected illness data among 53 000 people during fortnightly home visits in rural and urban Kenya. Dates of cough, fever and diarrhoea in the past 2 week…	2010	Apr	Int J Epidemiol	39	2	450-8	10.1093/ije/dyp374	No care seeking data
Distance to primary care facilities and healthcare utilization for preschool children in rural northwestern Burkina Faso: results from a surveillance cohort.	Oldenburg CE; SiÃ© A; Ouattara M; Bountogo M; Boudo V; Kouanda I; Lebas E; Brogdon JM; Lin Y; Nyatigo F; Arnold BF; Lietman TM	BACKGROUND: Delays in care-seeking for childhood illness may lead to more severe outcomes. We evaluated whether community distance from a primary healthcare facility was associated with decreased healthcare utilization in a rural district of northwestern Burkina Faso. METHODS: We conducted passive surveillance of all government-run primary healthcare facilities in Nouna District, Burkina Faso fro…	2021	Mar	BMC Health Serv Res	21	1	212	10.1186/s12913-021-06226-5	Sampling method not reported
The potential impact of media reporting in syndromic surveillance: an example using a possible Cryptosporidium exposure in North West England, August to September 2015.	Elliot AJ; Hughes HE; Astbury J; Nixon G; Brierley K; Vivancos R; Inns T; Decraene V; Platt K; Lake I; O'Brien SJ; Smith GE	During August 2015, a boil water notice (BWN) was issued across parts of North West England following the detection of Cryptosporidium oocysts in the public water supply. Using prospective syndromic surveillance, we detected statistically significant increases in the presentation of cases of gastroenteritis and diarrhoea to general practitioner services and related calls to the national health te…	2016	Oct	Euro Surveill	21	41		10.2807/1560-7917.ES.2016.21.41.30368	No care seeking data
Substantial reduction in severe diarrheal morbidity by daily zinc supplementation in young north Indian children.	Bhandari N; Bahl R; Taneja S; Strand T; MÃ¸lbak K; Ulvik RJ; Sommerfelt H; Bhan MK	OBJECTIVE: To evaluate the impact of 4 months of daily zinc supplementation on the incidence of severe and recurrent diarrhea in children 6 to 30 months of age. METHODS: A double-blind, randomized, placebo-controlled trial was conducted on children who were identified by a door-to-door survey to be aged 6 to 30 months and residing in the urban slum of Dakshinpuri, New Delhi. They were randomized …	2002	Jun	Pediatrics	109	6	e86	10.1542/peds.109.6.e86	Full text not available
Understanding predictors of postdischarge deaths: a prospective evaluation of children 5 years and younger discharged from Philippine district hospitals.	Panelo CI; Shimkhada R; Solon OC; Quimbo SA; Florentino JF; Peabody JW	BACKGROUND: Factors that increase likelihood of readmission or mortality postdischarge from diarrhea and pneumonia cases among children is less understood. METHODS: This study investigated the deaths of 24 children from a cohort of 3275. Using logistic regression, the authors compared data from those who survived with those who died to estimate the determinants of mortality in the study populatio…	2011	Apr	Asia Pac J Public Health	23	2	133-40	10.1177/1010539509342120	No care seeking data
Maternal risk factors for underweight among children under-five in a resource limited setting: A community based case control study.	Sigdel A; Sapkota H; Thapa S; Bista A; Rana A	Previous studies conducted in Nepal have not identified the potential maternal risk for underweight among children under-five years of age in resource-poor settings. Therefore, to identify these risk factors for being underweight among children under-five years old, a community-based case-control study was conducted in a rural village in the Chitwan District in Nepal. Cases were defined as childr…	2020		PLoS One	15	5	e0233060	10.1371/journal.pone.0233060	No care seeking data
Knowledge and health information communication in Tanzania.	Mboera LE; Rumisha SF; Senkoro KP; Mayala BK; Shayo EH; Kisinza WN	OBJECTIVE: To explore and identify gaps in knowledge and information communication at all levels of health delivery system in Tanzania. METHODS: In-depth interviews and twelve Focus Group Discussions were conducted to capture information on the community knowledge on different health problems and the health information communication process. Interviews and discussions were also held with primary …	2007	Apr	East Afr J Public Health	4	1	33-9		No care seeking data
Navigating multiple options and social relationships in plural health systems: a qualitative study exploring healthcare seeking for sick children in Sierra Leone.	Scott K; McMahon S; Yumkella F; Diaz T; George A	BACKGROUND: Sierra Leone has emerged from civil war but remains in the lowest tier of the human development index. While significant health reforms, such as the removal of user fees, aim to increase access to services, little is known about how families navigate a plural health system in seeking health care for sick children. This research aims to build on recent care-seeking literature that emph…	2014	May	Health Policy Plan	29	3	292-301	10.1093/heapol/czt016	Qualitative
Home management of childhood diarrhoea in southern Mali--implications for the introduction of zinc treatment.	Ellis AA; Winch P; Daou Z; Gilroy KE; Swedberg E	Diarrhoea remains one of the leading killers of young children. A recent meta-analysis demonstrated that a two-week course of zinc tablets once daily significantly reduces the severity and duration of diarrhoea and mortality in young children (Bhutta et al., 2000. Therapeutic effects of oral zinc in acute and persistent diarrhea in children in developing countries: Pooled analysis of randomized c…	2007	Feb	Soc Sci Med	64	3	701-12	10.1016/j.socscimed.2006.10.011	Qualitative
Did contracting effect the use of primary health care units in Pakistan?	Malik MA; Van de Poel E; Van Doorslaer E	For many years, Pakistan has had a wide network of Basic Health Units spread across the country, but their utilization by the population in rural and peri-urban areas has remained low. As of 2004, in an attempt to improve the utilization and performance of these public primary healthcare facilities, the government has gradually started contracting-in intergovernmental organizations to manage thes…	2017	Sep	Health Policy Plan	32	7	1032-1041	10.1093/heapol/czx040	Not primary research
Correlates of inpatient healthcare seeking behavior in India.	Singh CH; Ladusingh L	OBJECTIVES: The present study was attempted to study the in-patient health care behaviour, particularly choice of health care providers and their determinants. METHODS: An analysis for treatment seeking behavior of 5989 inpatients which implied to 6726 hospitalized cases due to five ailments namely, heart, diarrhea, tuberculosis, urinary and gynecology diseases in India during the last 365 days p…	2009	Jan-Mar	Indian J Public Health	53	1	2025-06-12		Not primary research
Illness burden, care seeking, and treatment cost among less than 2-year-olds in rural Haryana.	Kumar R; Gupta M; Prinja S	OBJECTIVE: To estimate illness burden, treatment sources, and out-of-pocket (OOP) expenditures among <2-y-olds as mortality is higher in this age group. METHODS: This prospective study was conducted in rural area of Haryana from January through June 2007. At baseline, 6828 children (<2-y-olds) were enrolled from 169 villages of Khizrabad block in Haryana. Thirty trained volunteers interviewed the…	2014	Dec	Indian J Pediatr	81	12	1347-52	10.1007/s12098-014-1495-3	Illness not diarrhea
Community case management of childhood illness in Nicaragua: transforming health systems in underserved rural areas.	George A; Menotti EP; Rivera D; Montes I; Reyes CM; Marsh DR	While social factors broadly determine health outcomes, strategic health workforce innovations such as community case management (CCM) can redress social inequalities in access to health care. Community case management enables trained health workers to assess children, diagnose common childhood infections, administer medicines, and monitor life-saving treatment in the poor, remote communities whe…	2009		J Health Care Poor Underserved	20	4 Suppl	99-115	10.1353/hpu.0.0205	Qualitative
Health Care and Care-Seeking in Mosul 1 Year After Defeat of ISIS.	Lafta R; Al-Nuaimib MA; Sultan LR; Rihawa H; Burnham G	OBJECTIVE: Our objective was to compare care-seeking patterns in Mosul, Iraq, in 2018, 1 yÂ after Islamic State of Iraq and Syria (ISIS) control, with findings from neighborhoods that had been sampled in 2017. METHODS: For this multi-stage randomized cluster household survey, we created one cluster in each of 20 neighborhoods randomly selected from the 40 neighborhoods in the 2016/17 survey; 12 i…	2022	Aug	Disaster Med Public Health Prep	16	4	1524-1531	10.1017/dmp.2021.112	Illness not diarrhea
Incidence and Clinical Profile of Norovirus Disease in Guatemala, 2008-2013.	Bierhoff M; Arvelo W; Estevez A; Bryan J; McCracken JP; LÃ³pez MR; LÃ³pez B; Parashar UD; Lindblade KA; Hall AJ	BACKGROUND: Acute gastroenteritis (AGE) is a leading infectious cause of morbidity worldwide, particularly among children in developing countries. With the decline of rotavirus disease rates following introduction of rotavirus vaccines, the relative importance of norovirus will likely increase. Our objectives in this study were to determine the incidence and clinical profile of norovirus disease …	2018	Jul	Clin Infect Dis	67	3	430-436	10.1093/cid/ciy091	No care seeking data
Urban parents' knowledge and practices regarding managed care.	Flores G; Abreu M; Sun D; Tomany SC	BACKGROUND: Managed care is the dominant form of health insurance in the United States, covering millions of children. Little is known about whether inner-city parents adequately understand managed care's complex definitions and rules. OBJECTIVE: The objective of this study was to examine managed care knowledge and practices among inner-city parents. METHODS: We conducted a cross-sectional survey…	2004	Apr	Med Care	42	4	336-45	10.1097/01.mlr.0000118708.21532.de	No care seeking data
Sexual Relationship Power and Socio-demographic Factors Predicting Contraceptive Use, Antenatal Visits and Sick Child Health Service Use in Northern Togo.	Kaplowitz ET; Fiori KP; Lauria ME; Gbeleou S; Miziou A; Sowu E; Schechter J; Jones HE	INTRODUCTION: Implementation of community-based healthcare services offering effective contraception, antenatal care (ANC), and treatment for symptomatic children under five has reduced maternal and child mortality in Togo. However, understanding if women are utilizing these services differentially based on social or demographic factors is important. This study identifies whether sexual relations…	2020	Jul	Matern Child Health J	24	7	845-855	10.1007/s10995-020-02948-w	Not primary research
Epidemiology of Norovirus in the First 2 Years of Life in an Australian Community-based Birth Cohort.	El-Heneidy A; Grimwood K; Mihala G; Lambert S; Ware RS	BACKGROUND: Noroviruses are a leading cause of acute gastroenteritis across all age groups in Australia. We explored the epidemiology of symptomatic and asymptomatic norovirus infection and assessed risk factors and the related healthcare burden in Australian children during their first 2 years of life. METHODS: Participants in the Observational Research in Childhood Infectious Diseases birth coh…	2022	Nov	Pediatr Infect Dis J	41	11	878-884	10.1097/INF.0000000000003667	Duplicate data
Usage of and satisfaction with Integrated Community Case Management care in western Uganda: a cross-sectional survey.	Miller JS; Patel P; Mian-McCarthy S; Wesuta AC; Matte M; Ntaro M; Bwambale S; Kenney J; Stone GS; Mulogo EM	BACKGROUND: In some areas of Uganda, village health workers (VHW) deliver Integrated Community Case Management (iCCM) care, providing initial assessment of children under 5Â years of age as well as protocol-based treatment of malaria, pneumonia, and diarrhoea for eligible patients. Little is known about community perspectives on or satisfaction with iCCM care. This study examines usage of and sat…	2021	Jan	Malar J	20	1	65	10.1186/s12936-021-03601-9	Illness not diarrhea
Sociodemographic, behavioral, and environmental factors of child mortality in Eastern Region of Cameroon: results from a social autopsy study.	Koffi AK; Wounang RS; Nguefack F; Moluh S; Libite PR; Kalter HD	BACKGROUND: While most child deaths are caused by highly preventable and treatable diseases such as pneumonia, diarrhea, and malaria, several sociodemographic, cultural and health system factors work against children surviving from these diseases. METHODS: A retrospective verbal/social autopsy survey was conducted in 2012 to measure the biological causes and social determinants of under-five year…	2017	Jun	J Glob Health	7	1	010601	10.7189/jogh.07.010601	Illness not diarrhea
Burden of Diarrhoeagenic Escherichia coli in Santa Rosa, Guatemala in active health-services surveillance during 2008-2009 and 2014-2015.	Jarquin C; Morales O; McCracken JP; Lopez MR; Lopez B; Reyes L; GÃ³mez GA; Bryan JP; Peruski LF; Parsons MB; Pattabiraman V	OBJECTIVE: To describe the epidemiology of laboratory-confirmed Diarrhoeagenic Escherichia coli (DEC) cases from active facility-based surveillance in Guatemala. METHODS: We collected clinical and risk factor data on enrolled patients (aged 0-52Â years) with acute diarrhoea at government healthcare facilities (1Â hospital and 6Â clinics) in Santa Rosa, Guatemala, during 2008-2009 and 2014-2015. S…	2022	Apr	Trop Med Int Health	27	4	408-417	10.1111/tmi.13735	No care seeking data
[Preliminary estimating the burden of foodborne acute gastrointestinal illness in Beijing City].	Ma X; Niu Y; Wu Y; Wang C; Wang T; Jiang J	OBJECTIVE: To estimate the burden of foodborne acute gastrointestinal illness(AGI) in community residents, and to provide the basis for prevention and control of foodborne diseases. METHODS: Muli-stage stratified random cluster sampling was used to select samples in community population. A retrospective cross-sectional face-to-face household interviews were conducted over a 12-month period. Respo…	2019	Jul	Wei Sheng Yan Jiu	48	4	589-593		Not English, French or Spanish
The role of traditional treatment on health care seeking by caregivers for sick children in Sierra Leone: results of a baseline survey.	Bakshi SS; McMahon S; George A; Yumkella F; Bangura P; Kabano A; Diaz T	In Sierra Leone, traditional treatment is at times used in lieu of seeking allopathic healthcare for major illnesses causing child death. This paper describes the nature of traditional treatment for diarrhea and fever (presumed malaria). Weighted analysis and multi-logistic regression was applied to a household cluster survey (n=5951) conducted in 4 districts in June 2010. Using structured questi…	2013	Jul	Acta Trop	127	1	46-52	10.1016/j.actatropica.2013.03.010	No care seeking data
South Vietnamese Rural Mothers' Knowledge, Attitude, and Practice in Child Health Care.	Thac D; Pedersen FK; Thuong TC; Lien le B; Ngoc Anh NT; Phuc NN	A study of 600 rural under-five mothers' knowledge, attitude, and practice (KAP) in child care was performed in 4 southern provinces of Vietnam. The mothers were randomly selected and interviewed about sociodemographic factors, health seeking behaviour, and practice of home care of children and neonates. 93.2% of the mothers were literate and well-educated, which has been shown to be important fo…	2016		Biomed Res Int	2016		9302428	10.1155/2016/9302428	Illness not diarrhea
Treatment of Sick Children Seeking Care in the Private Health Sector in Uganda: A Cluster Randomized Trial.	Mbonye AK; Buregyeya E; Rutebemberwa E; Lal S; Clarke SE; Hansen KS; Magnussen P; LaRussa P	The main objective of this study was to assess whether training of private health providers and community sensitization on the importance of effective prompt care seeking and the need for referral could improve treatment of sick children in the private health sector in Uganda. Private providers were trained to diagnose and treat sick children according to the integrated community case management …	2020	Mar	Am J Trop Med Hyg	102	3	658-666	10.4269/ajtmh.19-0367	Case control
Prevalence and determinants of diarrhoea among infants in selected primary health centres in Kaduna north local government area, Nigeria.	Dairo MD; Ibrahim TF; Salawu AT	INTRODUCTION: Despite efforts toward the prevention and management of diarrhoea, associated mortality among infants has remained high in Northern Nigeria. This study was designed to determine the prevalence and identify determinants of diarrhoea among infants in Kaduna North Local Government Area (KNLGA), Nigeria. METHODS: In a cross-sectional survey 630 mothers of infants attending three primary…	2017		Pan Afr Med J	28		109	10.11604/pamj.2017.28.109.8152	No care seeking questions
Implementation research on community health workers' provision of maternal and child health services in rural Liberia.	Luckow PW; Kenny A; White E; Ballard M; Dorr L; Erlandson K; Grant B; Johnson A; Lorenzen B; Mukherjee S; Ly EJ; McDaniel A; Nowine N; Sathananthan V; Sechler GA; Kraemer JD; Siedner MJ; Panjabi R	OBJECTIVE: To assess changes in the use of essential maternal and child health services in Konobo, Liberia, after implementation of an enhanced community health worker (CHW) programme. METHODS: The Liberian Ministry of Health partnered with Last Mile Health, a nongovernmental organization, to implement a pilot CHW programme with enhanced recruitment, training, supervision and compensation. To ass…	2017	Feb	Bull World Health Organ	95	2	113-120	10.2471/BLT.16.175513	Not primary research
Factors associated with healthcare seeking for childhood illnesses among mothers of children under five in Chad.	Budu E; Seidu AA; Ameyaw EK; Agbaglo E; Adu C; Commey F; Dickson KS; Adde KS; Ahinkorah BO	BACKGROUND: Poor healthcare-seeking behaviour is a major contributing factor for increased morbidity and mortality among children in low- and middle-income countries. This study assessed the individual and community level factors associated with healthcare-seeking behaviour for childhood illnesses among mothers of children under five in Chad. METHODS: The study utilized data from the 2014-2015 Ch…	2021		PLoS One	16	8	e0254885	10.1371/journal.pone.0254885	Not primary research
Knowledge attitude and practice (KAP) study regarding facts for life.	Adhikari P; Dhungel S; Shrestha R; Khanal S	This knowledge attitude and practice (KAP) study was done in the married women of age 18-38 years in Jorpati and Gokarna village development committees of Katmandu district to evaluate the knowledge of "Facts for Life". There were 510 married women involved in this study. Altogether 28 questions were asked to each of them regarding the "Facts for Life". It includes the following five subjects: Sa…	2006	Jun	Nepal Med Coll J	8	2	93-6		Full text not available
Factors associated with seeking medical care and submitting a stool sample in estimating the burden of foodborne illness.	Scallan E; Jones TF; Cronquist A; Thomas S; Frenzen P; Hoefer D; Medus C; Angulo FJ	Laboratory-based surveillance is a foundation for public health and is essential for determining the incidence of most foodborne diseases caused by bacterial pathogens; however, reported cases represent a subset of infections in the community. To identify the factors associated with seeking medical care and submitting a stool specimen among persons with acute diarrheal illness, we used multivaria…	2006	Winter	Foodborne Pathog Dis	3	4	432-8	10.1089/fpd.2006.3.432	No care seeking data
The impact of Brazil's Bolsa FamÃ­lia conditional cash transfer program on children's health care utilization and health outcomes.	Shei A; Costa F; Reis MG; Ko AI	BACKGROUND: Conditional cash transfer (CCT) programs provide poor families with cash conditional on investments in health and education. Brazil's Bolsa FamÃ­lia program began in 2003 and is currently the largest CCT program in the world. This community-based study examines the impact of Bolsa FamÃ­lia on child health in a slum community in a large urban center. METHODS: In 2010, detailed househol…	2014	Apr	BMC Int Health Hum Rights	14		10	10.1186/1472-698X-14-10	Illness not diarrhea
Effect of zinc supplementation on morbidity and growth in hospital-born, low-birth-weight infants.	Taneja S; Bhandari N; Rongsen-Chandola T; Mahalanabis D; Fontaine O; Bhan MK	BACKGROUND: Low-birth-weight infants may have impaired zinc status, but little is known about the effect of zinc supplementation. OBJECTIVE: The objective was to investigate the effect of daily zinc supplementation on morbidity and anthropometric status in hospital-born, low-birth-weight infants. DESIGN: In a double-blind, randomized, placebo-controlled trial, 2052 hospital-born term infants with…	2009	Aug	Am J Clin Nutr	90	2	385-91	10.3945/ajcn.2009.27707	No care seeking questions
Geographic differences in maternal and child health care utilization in four Ethiopian regions; a cross-sectional study.	Defar A; Okwaraji YB; Tigabu Z; Persson LÃ…; Alemu K	BACKGROUND: Maternal and child health (MCH) care utilization often vary with geographic location. We analyzed the geographic distribution and determinants of utilization of four or more antenatal care visits, health facility delivery, child immunization, and care utilization for common childhood illnesses across four Ethiopian regions. METHODS: A cross-sectional community-based study was employed…	2019	Nov	Int J Equity Health	18	1	173	10.1186/s12939-019-1079-y	Illness not diarrhea
Community based study to compare the incidence and health services utilization pyramid for gastrointestinal, respiratory and dermal symptoms.	Najnin N; Sinclair M; Forbes A; Leder K	BACKGROUND: Gastrointestinal (GI), respiratory and dermal symptoms are common and cause substantial morbidity, although the information on their exact incidence and comparative burden is limited. The aim of this study was to describe the epidemiology and rate these three major symptom complexes in order to improve our understanding of the health burden imposed by these symptoms. METHODS: We used …	2012	Jul	BMC Health Serv Res	12		211	10.1186/1472-6963-12-211	Sampling method not reported
Harsh Working Conditions and Poor Eating Habits: Health-Related Concerns of Female Head Porters (Kayayei) in the Mallam Atta Market, Accra, Ghana.	Nyarko SH; Tahiru AM	BACKGROUND: The kaya business is known to pose significant health-related risks to female migrants. This study sought to explore the health-related concerns of female head porters in the Mallam Atta market, Accra, Ghana. METHODS: A qualitative study was conducted in which twenty female head porters at the Mallam Atta market in Accra were interviewed. A thematic analysis was performed and the emer…	2018		Biomed Res Int	2018		6201837	10.1155/2018/6201837	Qualitative
Childhood diarrhoeal deaths in seven low- and middle-income countries.	Rahman AE; Moinuddin M; Molla M; Worku A; Hurt L; Kirkwood B; Mohan SB; Mazumder S; Bhutta Z; Raza F; Mrema S; Masanja H; Kadobera D; Waiswa P; Bahl R; Zangenberg M; Muhe L	OBJECTIVE: To investigate the clinical characteristics of children who died from diarrhoea in low- and middle-income countries, such as the duration of diarrhoea, comorbid conditions, care-seeking behaviour and oral rehydration therapy use. METHODS: The study included verbal autopsy data on children who died from diarrhoea between 2000 and 2012 at seven sites in Bangladesh, Ethiopia, Ghana, India…	2014	Sep	Bull World Health Organ	92	9	664-71	10.2471/BLT.13.134809	Not primary research
Integrated primary health care services in two protracted refugee camp settings at the Thai-Myanmar border 2000-2018: trends on mortality and incidence of infectious diseases.	Mohr O; Benner MT; Sansoenboon A; Kaloy W; McGready R; Carrara VI	AIM: This study aimed to assess the health outcome of four epidemic-prone infectious diseases, in the context of a Primary Health Care project implemented in a protracted refugee setting along the Thai-Myanmar border. BACKGROUND: Refugees settled at the Thai-Myanmar border are fully dependent on support for health services, shelter, food, education, water, and sanitation. The Non-Governmental Org…	2022	Mar	Prim Health Care Res Dev	23		e17	10.1017/S1463423622000044	No care seeking questions
Examining the evidence of under-five mortality reduction in a community-based programme in Gaza, Mozambique.	Edward A; Ernst P; Taylor C; Becker S; Mazive E; Perry H	Effective implementation of programmes with the community Integrated Management of Childhood Illness model has demonstrated improvements in care-seeking behaviours and utilisation of health services. The child survival programme implemented in Chokwe district of Gaza province, Mozambique, achieved high coverage for bed net use (80%), oral rehydration therapy for children with diarrhoea (94%) and …	2007	Aug	Trans R Soc Trop Med Hyg	101	8	814-22	10.1016/j.trstmh.2007.02.025	Illness not diarrhea
Low awareness of intestinal schistosomiasis in northern Senegal after 7 years of health education as part of intense control and research activities.	Sow S; de Vlas SJ; Mbaye A; Polman K; Gryseels B	We evaluated the awareness of and knowledge about intestinal schistosomiasis in a highly infected rural community of northern Senegal where a variety of health information and education activities had taken place for 7 years as a component of different research and control programmes. As the infection had been introduced only recently, an initial 'zero' knowledge can be assumed. Most of the healt…	2003	Aug	Trop Med Int Health	8	8	744-9	10.1046/j.1365-3156.2003.01080.x	Sampling done before 2000
Health indicators for mothers and children in rural Herat Province, Afghanistan.	Ahmed A; Edward A; Burnham G	INTRODUCTION: Following years of conflict and neglect, major efforts now are underway to develop health policy and rehabilitate the health facilities in Afghanistan. As part of these efforts, there is a need to better understand the health status and health-seeking behaviors. As part of an effort to assist local non-governmental organizations (NGOs), a household survey of mothers with children un…	2004	Jul-Sep	Prehosp Disaster Med	19	3	221-5	10.1017/s1049023x00001813	No care seeking data
Ending preventable maternal and child deaths in western Nigeria: Do women utilize the life lines?	Olaitan T; Okafor IP; Onajole AT; Abosede OA	INTRODUCTION: Nigeria which constitutes just one percent of the world population, accounts for 13% of the world maternal and under-five mortality. Utilization of health care services has been an important determinant of maternal and child outcomes. The vast majority of maternal and child deaths could be prevented if women utilize the available life lines. The study objective was to determine util…	2017		PLoS One	12	5	e0176195	10.1371/journal.pone.0176195	Illness not diarrhea
Hygiene and Health: Who Do Mothers in Vanuatu Communicate with about Health?	File K; Valente T; McLaws ML	Health information-seeking behaviour of mothers with children five years of age and younger in Vanuatu was examined using the structural properties of social networks. Data were collected from a rural village from two islands and an urban settlement in the capital, Port Vila, by face-to-face interviews using a structured questionnaire. Sociometric data on the structure of the network, the charact…	2018	Mar	Int J Environ Res Public Health	15	3		10.3390/ijerph15030443	No care seeking data
Knowledge, attitudes and practices regarding antimicrobial use and resistance among communities of Ilala, Kilosa and Kibaha districts of Tanzania.	Sindato C; Mboera LEG; Katale BZ; Frumence G; Kimera S; Clark TG; Legido-Quigley H; Mshana SE; Rweyemamu MM; Matee M	BACKGROUND: Antimicrobial resistance (AMR) represents one of the biggest threats to health globally. This cross-sectional study determined knowledge, attitudes and practices (KAP) regarding antimicrobial use (AMU) and AMR among communities of Ilala, Kilosa and Kibaha in Tanzania. METHOD: A semi-structured questionnaire was used to collect socio-demographic and KAP data through face-to-face interv…	2020	Dec	Antimicrob Resist Infect Control	9	1	194	10.1186/s13756-020-00862-y	No care seeking data
Design and baseline findings of a multi-site non-randomized evaluation of the effect of a health programme on microfinance clients in India.	Saha S	Microfinance is the provision of financial services for the poor. Health program through microfinance has the potential to address several access barriers to health. We report the design and baseline findings of a multi-site non-randomized evaluation of the effect of a health program on the members of two microfinance organizations from Karnataka and Gujarat states of India. Villages identified f…	2013	Oct	Glob J Health Sci	6	1	43-51	10.5539/gjhs.v6n1p43	Illness not diarrhea
Effect of combining a health program with a microfinance-based self-help group on health behaviors and outcomes.	Saha S; Kermode M; Annear PL	OBJECTIVES: Women's participation in microfinance-based self-help groups (SHGs) and the resultant social capital may provide a basis to address the gap in health attainment for poor women and their children. We investigated the effect of combining a health program designed to improve health behaviours and outcomes with a microfinance-based SHG program. DESIGN: A mixed method study was conducted a…	2015	Nov	Public Health	129	11	1510-8	10.1016/j.puhe.2015.07.010	No care seeking data
Equity in maternal and child health in Thailand.	Limwattananon S; Tangcharoensathien V; Prakongsai P	OBJECTIVE: To assess equity in health outcomes and interventions for maternal and child health (MCH) services in Thailand. METHODS: Women of reproductive age in 40 000 nationally representative households responded to the Multiple Indicator Cluster Survey in 2005-2006. We used a concentration index (CI) to assess distribution of nine MCH indicator groups across the household wealth index. For eac…	2010	Jun	Bull World Health Organ	88	6	420-7	10.2471/BLT.09.068791	Illness not diarrhea
Primary school children's perspectives on common diseases and medicines used: implications for school healthcare programmes and priority setting in Uganda.	Akello G; Reis R; Ovuga E; Rwabukwali CB; Kabonesa C; Richters A	BACKGROUND: Existing school health programmes in Uganda target children above five years for de-worming, oral hygiene and frequent vaccination of girls of reproductive age. OBJECTIVE: To assess primary school children's perspectives on common diseases they experience and medicines used in order to suggest reforms for school healthcare programmes and priority setting. METHODS: Rapid appraisal appr…	2007	Jun	Afr Health Sci	7	2	73-9	10.5555/afhs.2007.7.2.73	Illness not diarrhea
Effect of the Integrated Management of Childhood Illness strategy on childhood mortality and nutrition in a rural area in Bangladesh: a cluster randomised trial.	Arifeen SE; Hoque DM; Akter T; Rahman M; Hoque ME; Begum K; Chowdhury EK; Khan R; Blum LS; Ahmed S; Hossain MA; Siddik A; Begum N; Sadeq-ur Rahman Q; Haque TM; Billah SM; Islam M; Rumi RA; Law E; Al-Helal ZA; Baqui AH; Schellenberg J; Adam T; Moulton LH; Habicht JP; Scherpbier RW; Victora CG; Bryce J; Black RE	BACKGROUND: WHO and UNICEF launched the Integrated Management of Childhood Illness (IMCI) strategy in the mid-1990s to reduce deaths from diarrhoea, pneumonia, malaria, measles, and malnutrition in children younger than 5 years. We assessed the effect of IMCI on health and nutrition of children younger than 5 years in Bangladesh. METHODS: In this cluster randomised trial, 20 first-level governmen…	2009	Aug	Lancet	374	9687	393-403	10.1016/S0140-6736(09)60828-X	Illness not diarrhea
Assessment of severity of acute gastroenteritis in the paediatric Pakistani population by Modified Vesikari Score.	Sultan MA; Hassan Z	OBJECTIVE: To assess the severity of acute gastroenteritis in paediatric population. METHODS: This observational cross-sectional study was conducted at 93 randomly selected outpatient centres with paediatric practice across Pakistan between July 2014 and January 2015, involving children between 3 to 48 months of age suffering from acute gastroenteritis. The severity of acute gastroenteritis was m…	2018	Feb	J Pak Med Assoc	68	2	159-164		No care seeking questions
Impact of implementation of free high-quality health care on health facility attendance by sick children in rural western Kenya.	Burgert CR; Bigogo G; Adazu K; Odhiambo F; Buehler J; Breiman RF; Laserson K; Hamel MJ; Feikin DR	OBJECTIVES: To explore whether implementation of free high-quality care as part of research programmes resulted in greater health facility attendance by sick children. METHODS: As part of the Intermittent Preventive Treatment for Malaria in Infants (IPTi), begun in 2004, and population-based infectious disease surveillance (PBIDS), begun in 2005 in Asembo, rural western Kenya, free high-quality c…	2011	Jun	Trop Med Int Health	16	6	711-20	10.1111/j.1365-3156.2011.02752.x	No care seeking questions
Eight key household practices of integrated management of childhood illnesses (IMCI) amongst mothers of children aged 6 to 59 months in Gambat, Sindh, Pakistan.	Agha A; White F; Younus M; Kadir MM; Alir S; Fatmi Z	OBJECTIVE: To determine Knowledge, Attitudes and Practices (KAP) regarding eight key integrated management of childhood illness (IMCI) suggested practices and the association of these key practices with stunting as outcome. METHODS: Sampling proportionate to sub-population sizes was employed to ensure representation from all the Union Councils of taluka Gambat-Sindh. RESULTS: Low female education…	2007	Jun	J Pak Med Assoc	57	6	288-93		No care seeking data
Factors affecting health seeking behavior for common childhood illnesses in Yemen.	Webair HH; Bin-Gouth AS	INTRODUCTION: Appropriate medical care seeking could prevent a significant number of child deaths and complications due to ill health. This study aims to determine factors affecting health seeking behavior (HSB) for childhood illnesses, thereby improving child survival. METHODS: A cross sectional study was carried out from January 11 to April 2, 2012. A total of 212 caretakers of children under t…	2013		Patient Prefer Adherence	7		1129-38	10.2147/PPA.S51124	Convenience sample
Herbal medicine use in the districts of Nakapiripirit, Pallisa, Kanungu, and Mukono in Uganda.	Tabuti JR; Kukunda CB; Kaweesi D; Kasilo OM	BACKGROUND: Traditional medicine (TM) occupies a special place in the management of diseases in Uganda. Not with standing the many people relying on TM, indigenous knowledge (IK) related to TM is getting steadily eroded. To slow down this loss it is necessary to document and conserve as much of the knowledge as possible. This study was conducted to document the IK relevant to traditional medicine…	2012	Sep	J Ethnobiol Ethnomed	8		35	10.1186/1746-4269-8-35	Illness not diarrhea
Progress of children with severe acute malnutrition in the malnutrition treatment centre rehabilitation program: evidence from a prospective study in Jharkhand, India.	Chaturvedi A; Patwari AK; Soni D; Pandey S; Prost A; Gope RK; Sharma J; Tripathy P	BACKGROUND: In Jharkhand, Malnutrition Treatment Centres (MTCs) have been established to provide care to children with severe acute malnutrition (SAM). The study examined the effects of facility- and community based care provided as part the MTC program on children with severe acute malnutrition. METHOD: A cohort of 150 children were enrolled and interviewed by trained investigators at admission,…	2018	Jul	Nutr J	17	1	69	10.1186/s12937-018-0378-2	No care seeking data
Hospitalized for fever? Understanding hospitalization for common illnesses among insured women in a low-income setting.	Sinha T; Desai S; Mahal A	BACKGROUND: Health microinsurance is a financial tool that increases utilization of health care services among low-income persons. There is limited understanding of the illnesses for which insured persons are hospitalized. Analysis of health claims at VimoSEWA, an Indian microinsurance scheme, shows that a significant proportion of hospitalization among insured adult women is for common illnesses…	2014	Jul	Health Policy Plan	29	4	475-82	10.1093/heapol/czt032	No care seeking data
Patterns of Care Seeking During Episodes of Childhood Diarrhea and its Relation to Preventive Care Patterns: National Integrated Monitoring and Evaluation Survey (IMES) of Family Health. Islamic Republic of Iran.	Motlagh ME; Heidarzadeh A; Hashemian H; Dosstdar M	BACKGROUND: In Iran, diarrheal disease is the fourth cause of under five-year mortality. Proper care-seeking behavior and system-based disease management in the national field will have a great effect in reducing morbidity and mortality. METHODS: This nationwide study was performed on a target population of rural and urban communities; in all 31 provinces of the Islamic Republic of Iran. One lakh…	2012	Jan	Int J Prev Med	3	1	60-7		Not primary research
Prevalence and Health Care-Seeking Behavior for Childhood Diarrheal Disease in Bangladesh.	Sarker AR; Sultana M; Mahumud RA; Sheikh N; Van Der Meer R; Morton A	In Bangladesh, the burden of diarrheal diseases is significant among children <5 years old. The objective of this study is to capture the prevalence of and health care-seeking behavior for childhood diarrheal diseases (CDDs) and to identify the factors associated with CDDs at a population level in Bangladesh. We use a logistic regression approach to model careseeking based on individual character…	2016		Glob Pediatr Health	3		2333794X16680901	10.1177/2333794X16680901	Not primary research
Effects of mutual health organizations on use of priority health-care services in urban and rural Mali: a case-control study.	Franco LM; Diop FP; Burgert CR; Kelley AG; Makinen M; Simpara CH	OBJECTIVE: To examine the effects of a community-based mutual health organization (MHO) on utilization of priority health services, financial protection of its members and inclusion of the poor and other target groups. METHODS: Four MHOs were established in two districts in Mali. A case-control study was carried out in which household survey data were collected from 817 MHO member households, 787…	2008	Nov	Bull World Health Organ	86	11	830-8	10.2471/blt.08.051045	No care seeking data
Determinants of Delayed Treatment-Seeking for Childhood Diarrheal Diseases in Southwest Ethiopia: A Case-Control Study.	Asefa A; Qanche Q; Asaye Z; Abebe L	BACKGROUND: Although there are low cost and effective interventions to prevent and treat diarrhea, it is one of the leading causes of morbidity and mortality among under-five children in developing countries. Deaths from diarrheal diseases are largely due to lack of prompt seeking of medical care. This study aimed to identify determinants of delayed treatment-seeking for diarrheal diseases among …	2020		Pediatric Health Med Ther	11		171-178	10.2147/PHMT.S257804	Case control
Access to health care in relation to socioeconomic status in the Amazonian area of Peru.	Kristiansson C; Gotuzzo E; Rodriguez H; Bartoloni A; Strohmeyer M; Tomson G; Hartvig P	BACKGROUND: Access to affordable health care is limited in many low and middle income countries and health systems are often inequitable, providing less health services to the poor who need it most. The aim of this study was to investigate health seeking behavior and utilization of drugs in relation to household socioeconomic status for children in two small Amazonian urban communities of Peru; Y…	2009	Apr	Int J Equity Health	8		11	10.1186/1475-9276-8-11	Duplicate data
Child morbidity and healthcare utilization in the slums of Nairobi, Kenya.	Taffa N; Chepngeno G; Amuyunzu-Nyamongo M	Rapid urbanization and inequitable distribution of social services in African cities significantly contribute to the current deterioration of child health indicators in the region. Determinants of child morbidity and healthcare utilization among slum residents in Nairobi City, Kenya were assessed. Using a morbidity surveillance system, we visited 1691 households every 90 days for 9 months and reg…	2005	Oct	J Trop Pediatr	51	5	279-84	10.1093/tropej/fmi012	Illness not diarrhea
Health Seeking Behaviour of Mothers of Under-Five-Year-Old Children in the Slum Communities of Nairobi, Kenya.	Amuyunzu-Nyamongo M; Nyamongo IK	Prompt and appropriate health seeking is critical in the management of childhood illnesses. This paper examines the health seeking behaviour in under-five child morbidity. It explores in detail actions taken by 28 mothers when their children become sick. Sixty-two in-depth interviews with mothers were conducted from four study communities. The mothers were identified from a demographic surveillan…	2006	Apr	Anthropol Med	13	1	25-40	10.1080/13648470500516261	Qualitative
Treatment-seeking and recovery among young undernourished children post-hospital discharge in Bangladesh: A qualitative study.	Uddin MF; Molyneux S; Muraya K; Jemutai J; Berkley JA; Walson JL; Hossain MA; Islam MA; Zakayo SM; Njeru RW; Ahmed T; Chisti MJ; Sarma H	INTRODUCTION: Post-hospital discharge mortality is high among undernourished children in many low and middle-income countries. Although a number of quantitative studies have highlighted a range of potential socio-cultural, economic and health system factors influencing paediatric post-discharge treatment-seeking and recovery, few studies have explored family and provider perspectives of the post-…	2022		PLoS One	17	9	e0274996	10.1371/journal.pone.0274996	Qualitative
Access to integrated community case management of childhood illnesses services in rural Ethiopia: a qualitative study of the perspectives and experiences of caregivers.	Shaw B; Amouzou A; Miller NP; Tafesse M; Bryce J; Surkan PJ	BACKGROUND: In 2010, Ethiopia began scaling up the integrated community case management (iCCM) of childhood illness strategy throughout the country allowing health extension workers (HEWs) to treat children in rural health posts. After 2 years of iCCM scale up, utilization of HEWs remains low. Little is known about factors related to the use of health services in this setting. This research aimed…	2016	Jun	Health Policy Plan	31	5	656-66	10.1093/heapol/czv115	Qualitative
Care-seeking and management of common childhood illnesses in Tanzania--results from the 2010 Demographic and Health Survey.	Kahabuka C; KvÃ¥le G; Hinderaker SG	BACKGROUND: Malaria, pneumonia and diarrhoea continue to kill millions of children in Africa despite the available and effective treatments. Correct diagnosis and prompt treatment with effective drugs at the first option consulted for child care is crucial for preventing severe disease and death from these illnesses. Using the 2010 Demographic and Health Survey data, the present study aims to ass…	2013		PLoS One	8	3	e58789	10.1371/journal.pone.0058789	Not primary research
Perceptions of primary health care with regard to corresponding knowledge, attitude and practices amongst the Kenyan Maasai.	Wanzala P; Hassanali J; Kibet P; Dossajee H	OBJECTIVES: In order to introduce a comprehensive intervention system to improve health, there is need to establish a profile of the Maasais' current knowledge, attitude and practices of predisposing environmental, cultural and other factors which may lead to considerable health risks. DESIGN: A descriptive retrospective cross-sectional study. SETTING: Oletepesi and Elangata Wuas of Kajiando Dist…	2005	Jan	East Afr Med J	82	1	24-7	10.4314/eamj.v82i1.9290	No care seeking questions
Morbidity Pattern and Role of Community Health Workers in Urban Slums of Durg and Bhilai City of Chhattisgarh.	Waghela K; Shah NN; Saha S	INTRODUCTION: In 2002, the Government of Chhattisgarh initiated a Community Health Worker program called the Mitanin Program, to strengthen the health system of Chhattisgarh. The current study was conducted with the twin objectives to assess morbidity pattern and health-seeking behavior in urban slums of Durg and Bhilai to understand the role of Mitanins in health seeking of their slum population…	2018	Jul-Sep	Indian J Community Med	43	3	229-232	10.4103/ijcm.IJCM_53_18	Illness not diarrhea
Quality of clinical assessment and management of sick children by Health Extension Workers in four regions of Ethiopia: A cross-sectional survey.	Daka DW; Wordofa MA; Woldie M; Persson LÃ…; Berhanu D	BACKGROUND: Care-seeking for sick children at the Ethiopian primary health care level is low. This problem may partly be due to unfavorable community perceptions of the quality of care provided. There is, however, limited knowledge on the quality of the clinical assessment and management provided by the health extension workers at the health posts. This study aimed to examine the quality of clini…	2020		PLoS One	15	9	e0239361	10.1371/journal.pone.0239361	No care seeking questions
Factors associated with carriage of penicillin-resistant Streptococcus pneumoniae among Vietnamese children: a rural-urban divide.	Quagliarello AB; Parry CM; Hien TT; Farrar JJ	This study examined the relationship between antimicrobial resistance in Streptococcus pneumoniae and patterns of antimicrobial usage and over-the-counter dispensing by pharmacies in urban and rural districts of Vietnam. The antimicrobial susceptibility of S. pneumoniae carried by healthy urban and rural school children was determined. Questionnaires were distributed to parents to describe their …	2003	Dec	J Health Popul Nutr	21	4	316-24		Sampling done before 2000
Acceptability and Utilization of Community Health Workers after the Adoption of the Integrated Community Case Management Policy in Kabarole District in Uganda.	Muhumuza G; Mutesi C; Mutamba F; Ampuriire P; Nangai C	BACKGROUND: Malaria, pneumonia and diarrhea remains to be the major causes of morbidity and mortality among children in Uganda. To address such challenges, the government adopted a national policy on Integrated Community Case Management (ICCM) for malaria, pneumonia and diarrhea in 2010. The aim of this study was to assess household access, utilization and acceptability of ICCM services in Kabaro…	2015		Health Syst Policy Res	2	1			Illness not diarrhea
Female community health volunteers service utilization for childhood illness- improving quality of health services only is not enough: a cross-sectional study in mid-western region, Nepal.	Miyaguchi M; Yasuoka J; Poudyal AK; Silwal RC; Jimba M	BACKGROUND: Female Community Health Volunteers (FCHVs) are considered service providers for major health problems at the community level in Nepal. However, few studies have been conducted about the roles of FCHVs from the users' perspective. This study sought to examine the current status of FCHV service utilization and identify the determinants of caregivers' utilization of FCHVs' health service…	2014	Sep	BMC Health Serv Res	14		383	10.1186/1472-6963-14-383	Illness not diarrhea
Status of Maternal and Child Health Seeking Behavior among Women Aged 15-45 Years during Earthquake of 2015 in Nepal: A Mixed Method Study.	Thapa JK; Pun A; Subedi RK; Giri N; Mahotra NB; Sangroula RK	BACKGROUND: Delivery of the maternal and child health services are generally affected during the time of disaster. This study aims to assess the maternal and child health service utilization in areas in Nepal affected by the 2015 earthquake. METHODS: A mixed method study was carried in 29 Village Development Committees from nine earthquake-affected districts in Nepal. Quantitative data on materna…	2020	Sep	J Nepal Health Res Counc	18	2	190-195	10.33314/jnhrc.v18i2.2247	Illness not diarrhea
Frequent unregulated use of antibiotics in rural Cambodian infants.	Miyazaki A; Tung R; Taing B; Matsui M; Iwamoto A; Cox SE	BACKGROUND: Despite a high prevalence of antibiotic resistance in Cambodia, few studies have assessed health-seeking behaviour and the use of antibiotics by caregivers of young children in Cambodia. METHODS: We conducted a cross-sectional survey of infants <12Â months of age and their caregivers, assessing the frequency of reported illness, common symptoms and associated health-seeking behaviour …	2020	Jun	Trans R Soc Trop Med Hyg	114	6	401-407	10.1093/trstmh/traa020	Illness not diarrhea
Health problems and utilization of health services among Forcibly Displaced Myanmar Nationals in Bangladesh.	Rawal LB; Kanda K; Biswas T; Tanim MI; Dahal PK; Islam MR; Huda TMN; Begum T; Sahle BW; Renzaho AMN; Anwar I	BACKGROUND: Access to and utilization of health services have remained major challenges for people living in low- and middle-income countries, especially for those living in impaired public health environment such as refugee camps and temporary settlements. This study presents health problems and utilization of health services among Forcibly Displaced Myanmar Nationals (FDMNs) living in the south…	2021	Oct	Glob Health Res Policy	6	1	39	10.1186/s41256-021-00223-1	Illness not diarrhea
Can volunteer community health workers decrease child morbidity and mortality in southwestern Uganda? An impact evaluation.	Brenner JL; Kabakyenga J; Kyomuhangi T; Wotton KA; Pim C; Ntaro M; Bagenda FN; Gad NR; Godel J; Kayizzi J; McMillan D; Mulogo E; Nettel-Aguirre A; Singhal N	BACKGROUND: The potential for community health workers to improve child health in sub-Saharan Africa is not well understood. Healthy Child Uganda implemented a volunteer community health worker child health promotion model in rural Uganda. An impact evaluation was conducted to assess volunteer community health workers' effect on child morbidity, mortality and to calculate volunteer retention. MET…	2011		PLoS One	6	12	e27997	10.1371/journal.pone.0027997	No care seeking data
Linking human health and livestock health: a "one-health" platform for integrated analysis of human health, livestock health, and economic welfare in livestock dependent communities.	Thumbi SM; Njenga MK; Marsh TL; Noh S; Otiang E; Munyua P; Ochieng L; Ogola E; Yoder J; Audi A; Montgomery JM; Bigogo G; Breiman RF; Palmer GH; McElwain TF	BACKGROUND: For most rural households in sub-Saharan Africa, healthy livestock play a key role in averting the burden associated with zoonotic diseases, and in meeting household nutritional and socio-economic needs. However, there is limited understanding of the complex nutritional, socio-economic, and zoonotic pathways that link livestock health to human health and welfare. Here we describe a pl…	2015		PLoS One	10	3	e0120761	10.1371/journal.pone.0120761	No care seeking data
Outcomes in children evaluated but not transported by ambulance personnel: retrospective cohort study.	Oulasvirta J; Salmi H; Kuisma M; Rahiala E; LÃ¤Ã¤peri M; Harve-RytsÃ¤lÃ¤ H	BACKGROUND: Not all children with an out-of-hospital emergency medical contact are transported by ambulance to the emergency department (ED). Non-transport means that after on-scene evaluation and possible treatment, ambulance personnel may advise the patient to monitor the situation at home or may refer the patient to seek medical attention by other means of transport. As selecting the right pat…	2019		BMJ Paediatr Open	3	1	e000523	10.1136/bmjpo-2019-000523	No care seeking questions
Norovirus outbreak of probable waterborne transmission with high attack rate in a Guatemalan resort.	Arvelo W; Sosa SM; Juliao P; LÃ³pez MR; EstevÃ©z A; LÃ³pez B; Morales-Betoulle ME; GonzÃ¡lez M; Gregoricus NA; Hall AJ; Vinje J; Parashar U; Lindblade KA	BACKGROUND: In February 2009, a group of Guatemalan school children developed acute gastroenteritis (AGE) after participating in a school excursion. OBJECTIVES: We conducted a retrospective cohort investigation to characterize the outbreak and guide control measures. STUDY DESIGN: A case was defined as an illness with onset of diarrhea or vomiting during February 25-March 5, 2009. Participants we…	2012	Sep	J Clin Virol	55	1	2025-08-11	10.1016/j.jcv.2012.02.018	Special population
Modelling the effect of a mass radio campaign on child mortality using facility utilisation data and the Lives Saved Tool (LiST): findings from a cluster randomised trial in Burkina Faso.	Murray J; Head R; Sarrassat S; Hollowell J; Remes P; Lavoie M; Borghi J; Kasteng F; Meda N; Badolo H; Ouedraogo M; Bambara R; Cousens S	BACKGROUND: A cluster randomised trial (CRT) in Burkina Faso was the first to demonstrate that a radio campaign increased health-seeking behaviours, specifically antenatal care attendance, health facility deliveries and primary care consultations for children under 5 years. METHODS: Under-five consultation data by diagnosis was obtained from primary health facilities in trial clusters, from Janua…	2018		BMJ Glob Health	3	4	e000808	10.1136/bmjgh-2018-000808	No care seeking data
UXO victims and health status of populations living in Xiengkhuang Province, Lao PDR: A household-based survey.	Phathammavong O; Boutta N; Xayamoungkhoun P; Kuroiwa C	During the Vietnam War from 1964 to 1973, over 2 million tons of bombs were dropped on Laos. Approximately 30% of the bombs did not explode and have posed a continued threat to civilians throughout the country. Approximately 200 casualties per year have been reported nationwide. Therefore, we conducted a household survey to better understand magnitude of UXO victims, accessibility to the MCH serv…	2008	Jun	Biosci Trends	2	3	112-6		Sampling method not reported
An evaluation of public, private, and mobile health clinic usage for children under age 5 in Aceh after the tsunami: implications for future disasters.	Rassekh BM; Shu W; Santosham M; Burnham G; Doocy S	Background: Aceh, Indonesia, was the hardest-hit area in the 26 December 2004 Indian Ocean earthquake and tsunami, with more than 500,000 people displaced, 120,000 people dead, and total damages and losses estimated at $4.5 billion. The relief effort following the tsunami was also immense. Objectives: This study aimed to determine and assess utilization patterns of formal public versus private an…	2014	Jan	Health Psychol Behav Med	2	1	359-378	10.1080/21642850.2014.896744	No care seeking data
Direct costs of hospitalization for rotavirus gastroenteritis in different health facilities in India.	Sowmyanarayanan TV; Patel T; Sarkar R; Broor S; Chitambar SD; Krishnan T; Arora R; Kang G	BACKGROUND & OBJECTIVES: Diarrhoeal disease is the fifth leading cause of all mortality globally. To this burden, rotavirus contributes over half a million deaths annually. This pilot study was conducted to determine the economic burden of diarrhoeal episodes on families from different geographical regions accessing medical facilities in India. METHODS: Participants were enrolled from four study …	2012	Jul	Indian J Med Res	136	1	68-73		No care seeking questions
Nutritional, immunological and health status of the elderly population living in poor neighbourhoods of Quito, Ecuador.	SempÃ©rtegui F; Estrella B; Elmieh N; Jordan M; Ahmed T; RodrÃ­guez A; Tucker KL; Hamer DH; Reeves PG; Meydani SN	The number of elderly people is increasing in less-developed countries. Although nutritional deficiencies and infectious diseases are generally more prevalent in resource-poor countries, the health and nutritional status of the elderly in South America in general, and in Ecuador, in particular, remains largely unstudied. The objective of the present study was to assess the nutritional, immunologi…	2006	Nov	Br J Nutr	96	5	845-53	10.1017/bjn20061802	No care seeking questions
Utilization of Integrated Community Case Management of Childhood Illnesses at Health Posts in Southern Ethiopia.	Berhanu A; Alemayehu M; Daka K; Binu W; Suleiman M	PURPOSE: Even if strategic actions were undertaken to tackle common childhood illnesses, Ethiopia still stood as one of the six countries accounting for half of the global under-five deaths. So this study aimed to assess the utilization of integrated community case management during childhood illness at health posts in the study area. METHODS: A community-based cross-sectional study was conducted…	2020		Pediatric Health Med Ther	11		459-467	10.2147/PHMT.S282698	Illness not diarrhea
Comparison of high- versus low-intensity community health worker intervention to promote newborn and child health in Northern Nigeria.	Findley SE; Uwemedimo OT; Doctor HV; Green C; Adamu F; Afenyadu GY	BACKGROUND: In Northern Nigeria, infant mortality rates are two to three times higher than in the southern states, and, in 2008, a partnership program to improve maternal, newborn, and child health was established to reduce infant and child mortality in three Northern Nigeria states. The program intervention zones received government-supported health services plus integrated interventions at prim…	2013		Int J Womens Health	5		717-28	10.2147/IJWH.S49785	Illness not diarrhea
Hierarchical Statistical Models to Represent and Visualize Survey Evidence for Program Evaluation: iCCM in Malawi.	Perin J; Kim JS; Hazel E; Park L; Heidkamp R; Zeger S	Policy and Program evaluation for maternal, newborn and child health is becoming increasingly complex due to changing contexts. Monitoring and evaluation efforts in this area can take advantage of large nationally representative household surveys such as DHS or MICS that are increasing in size and frequency, however, this analysis presents challenges on several fronts. We propose an approach with…	2016		PLoS One	11	12	e0168778	10.1371/journal.pone.0168778	Not primary research
The impact of an oral rehydration clinical pathway in a paediatric emergency department.	Doan Q; Chan M; Leung V; Lee E; Kissoon N	OBJECTIVE: To measure the impact of implementing an oral rehydration clinical pathway for children with mild to moderate dehydration from gastroenteritis in the paediatric emergency department (ED) on the indicators of health care utilization. METHODS: ED charts of children, six months to 17 years of age, meeting the criteria for the oral rehydration clinical pathway were reviewed. There were thr…	2010	Oct	Paediatr Child Health	15	8	503-7	10.1093/pch/15.8.503	No care seeking questions
The hidden costs and characteristics of childhood rotavirus emergency visits in Canada.	Le Saux N; Bettinger J; DÃ©ry P; Embree J; Vaudry W; Halperin SA; McDermid A; Booth TF; Coyle D	BACKGROUND: Administrative databases are often used to determine burden of rotavirus disease in emergency departments (EDs). Our objective was to describe rotavirus ED visits to include healthcare utilization pre- and postvisit to estimate true societal costs. METHODS: During rotavirus seasons in 2007, 2008, and 2009, a convenience sample of children <3 years of age with vomiting and/or diarrhea …	2012	Feb	Pediatr Infect Dis J	31	2	159-63	10.1097/INF.0b013e3182375011	Convenience sample
Volunteer Community Health and Agriculture Workers Help Reduce Childhood Malnutrition in Tajikistan.	Yorick R; Khudonazarov F; Gall AJ; Pedersen KF; Wesson J	Childhood malnutrition is a nationally-recognized problem in Tajikistan. In 2017, 6% of children under 5 years were wasted and 18% were stunted. Through the Tajikistan Health and Nutrition Activity (THNA), funded by the U.S. Agency for International Development's Feed the Future, IntraHealth International trained 1,370 volunteer community health workers (CHWs) and 500 community agricultural worke…	2021	Mar	Glob Health Sci Pract	9	Suppl 1	S137-S150	10.9745/GHSP-D-20-00325	No care seeking data
Impact of acute rotavirus gastroenteritis on pediatric outpatient practices in the United States.	Coffin SE; Elser J; Marchant C; Sawyer M; Pollara B; Fayorsey R; Nelson L; Lawley D; Goveia M; Stek J; Hille D; DiNubile MJ	OBJECTIVES: The objectives of this study were to determine the presenting symptoms, healthcare utilization, and lost time from work and day care associated with acute rotavirus gastroenteritis. METHODS: During the winter to spring seasons of 2002-2003 or 2003-2004, children <36 months of age presenting with acute gastroenteritis to urban and suburban pediatric outpatient practices affiliated with…	2006	Jul	Pediatr Infect Dis J	25	7	584-9	10.1097/01.inf.0000220251.27595.74	No care seeking questions
Assessment of the effect of health education on mothers in Al Maki area, Gezira state, to improve homecare for children under five with diarrhea.	Haroun HM; Mahfouz MS; El Mukhtar M; Salah A	INTRODUCTION: Home care of under-five children is one of the most important interventions in the control of diarrheal diseases. It has a significant impact in reducing childhood mortality and morbidity. OBJECTIVE: This study was conducted to evaluate the effect of health education on home care of under- five children with diarrheal disease. MATERIALS AND METHODS: This is a quasi- experimental stu…	2010	Sep	J Family Community Med	17	3	141-6	10.4103/1319-1683.74332	No care seeking data
[Health status and healthcare service utilization among children born to women with maternal syphilis in Shanghai].	Li Y; Li BY; Gu YB; Du L; Jiang WL; Zhu LP; Xu B	Objective: To assess the health status and health service utilization of children born to syphilis infected mothers during pregnancy, in order to prevent mother-to-child transmission of syphilis to the newborns. Methods: Women with maternal syphilis were studied by trained researchers via phone calls, in Shanghai during 2014-2015. Data related to demographics, status of infection and health care,…	2020	Mar	Zhonghua Liu Xing Bing Xue Za Zhi	41	3	337-342	10.3760/cma.j.issn.0254-6450.2020.03.011	Not English, French or Spanish
High burden of rotavirus gastroenteritis in young children in rural western Kenya, 2010-2011.	Khagayi S; Burton DC; Onkoba R; Ochieng B; Ismail A; Mutonga D; Muthoni J; Feikin DR; Breiman RF; Mwenda JM; Odhiambo F; Laserson KF	BACKGROUND: Diarrhea is a leading cause of hospitalization and death in children <5 years of age. OBJECTIVES: To facilitate evaluation of the impact of rotavirus vaccine introduction in western Kenya, we estimated baseline rates of rotavirus-associated hospitalization and mortality among children <5 years of age. METHODS: From January 2010 to December 2011, we collected demographic, clinical and …	2014	Jan	Pediatr Infect Dis J	33 Suppl 1		S34-40	10.1097/INF.0000000000000049	No care seeking questions
Factors Related to Family Health Behavior in Samosir District: A Mix-Methods Study	Pakpahan, M.; Ayubi, D.	BACKGROUND: Non-communicable and communicable diseases remain a problem in Indonesia, where both are closely related to unhealthy behavior. In recent years, the prevalence of acute respiratory infection, diarrhea, diabetes mellitus, hypertension, and stroke has increased significantly, becoming the leading cause of death. Family health behavior affects the health status of the family and communit…	2022		Open Access Macedonian Journal of Medical Sciences	10	E	1731-1737	10.3889/oamjms.2022.10757	Illness not diarrhea
Socio-Demographic and Child Caring Factors Responsible for Under-Nutrition among Children between 6-59 Months in Sindh, Pakistan	Memon, T.F.; Baloch, G.H.; Memon, Z.R.; Haque, M.; Khan, N.; Ali, M.Y.	Objective: To determine the association between socio-demographic and child related factors with under-nutrition among children having age between 6-59 months in Hyderabad, Sindh. Study Design: Cross-sectional study Place and Duration of Study: This study was conducted at the Pediatric department, Liaquat University Hospital Jamshoro from August 2020 to February 2021. Materials and Methods: Child…	2022		Medical Forum Monthly	33	8	39-43		Convenience sample
Improving outcomes for children with malaria, diarrhoea and pneumonia in Mozambique through the inSCALE technology innovation: A cluster randomised controlled trial	Soremekun, S.; KÃ¤llander, K.; Lingam, R.; Castel Branco, A.-C.; Batura, N.; Strachan, D.; Muiambo, A.; Salomao, N.; Condoane, J.; Benhane, F.; Kasteng, F.; Vassall, A.; Hill, Z.; Asbroek, G.T.; Meek, S.; Tibenderana, J.; Kirkwood, B.	Background The majority of post-neonatal deaths in children under 5 are due to malaria, diarrhoea and pneumonia (MDP). The WHO recommends integrated community case management (iCCM) of these conditions using community-based health workers. However iCCM programmes have suffered from poor implementation and mixed outcomes. We designed and evaluated a technology-based intervention â€˜inSCALEâ€™ (Inn…	2022		medRxiv		(Soremekun S., Seyi.Soremekun@lshtm.ac.uk; KÃ¤llander K., Karin.kallander@ki.se) Department of Infection Biology, London School of Hygiene & Tropical Medicine, Keppel Street, London, United Kingdom(KÃ¤llander K., Karin.kallander@ki.se) Malaria Consortium, T		10.1101/2022.07.25.22278035	Illness not diarrhea
Childhood diarrhoea: a cross-sectional survey on maternal knowledge, hygienic practices and use of oral zinc for home management in a Nigerian community	Okafor, I.P.; Akinyemi, O.T.; Wika-Kobani, B.N.; Olubodun, T.; Eze, U.T.	Introduction: diarrhoea is the second leading cause of morbidity and mortality in young children. The aim was to assess maternal knowledge, hygienic practices and home management (HM) of diarrhoea with oral rehyrdation therapy (ORT) and oral Zinc in children aged 6-23 months in western Nigeria. Predictors of good knowledge and practice were also assessed. Methods: this was a community based analy…	2022		Pan African Medical Journal	42	(Okafor I.P., ipokafor@cmul.edu.ng; Akinyemi O.T.) Department of Community Health and Primary Care, College of Medicine, University of Lagos, PMB 12003, Lagos, Lagos, Nigeria(Wika-Kobani B.N.; Olubodun T.; Eze U.T.) Department of Community Health, Lagos U		10.11604/pamj.2022.42.123.33829	No care seeking questions
The Initial Timing and Burden of Viral Gastrointestinal Infections in Australian Infants: A Birth Cohort Study	Mihala, G.; Grimwood, K.; Lambert, S.B.; Ware, R.S.	ABSTRACTThe timing and nature of initial infections by potentially vaccine-preventable gastrointestinal viruses (group-F adenoviruses, classic human astrovirus, norovirus I/II, and sapovirus I/II/IV/V) was investigated in a community-based birth cohort. Weekly stool samples were collected from 158 children aged <2â€Šyears in an Australian subtropical city. Median age at initial infection was lowe…	2022		Journal of Pediatric Gastroenterology and Nutrition	74	2	E27-E30	10.1097/MPG.0000000000003309	Duplicate data
Usersâ€™ Knowledge and Self Medications in Relation to Gastric Problems among Adults in a Middle Income Country; Jordan	Darwish, R.M.; Shehadeh, M.; Jalouqa, S.; Suaifan, G.	Background: Self-medication of upper digestive symptoms is common in middle-income countries. The study aimed to investigate userâ€™s knowledge, reasons for use, and utilization patterns of self-medication for gastric problems in Jordan (a middle-income country). Also it aimed to investigate herbal and antibiotics use for treatment of symptoms associated with gastric discomfort. Methods: A cross-…	2022		Journal of Substance Use	27	5	470-474	10.1080/14659891.2021.1961323	Convenience sample
Morbidity Profile And Health Seeking Behaviour Of Women In The Reproductive Age Group In Urban And Rural Areas: A Comparative Study	Kulkarni, P.; Katkuri, S.; Bala, S.; Muralidharan, S.	Background: Information on the existing morbidity pattern and health seeking behaviour is essential to provide need-based health care delivery to any population. This information is rarely available. Mainly hospital data are available for morbidity pattern. Community based study can only reflect the true picture of morbidity pattern in given community and what are their preferences in seeking hea…	2022		Journal of Pharmaceutical Negative Results	13	(Kulkarni P.) RVM Institute of Medical Sciences & Research Centre, Hyderabad, India(Katkuri S.; Bala S.) Department of Community Medicine, ESIC Medical College and Hospital, Hyderabad, India(Muralidharan S.) Maharashtra, Pune, India	1542-1548	10.47750/pnr.2022.13.S07.220	Illness not diarrhea
A pediatric preemergency service for resource-limited settings: A prepilot study in Haiti	Flaherty, K.; Klarman, M.; Cajusma, Y.; Exantus, L.; De Rochars, V.M.B.; Becker, T.; Baril, C.; Nelson, E.	INTRODUCTION: Acute respiratory infection and diarrheal disease are the two leading causes of pediatric mortality between 1 month and 5 years of age globally. Low-cost treatment for these infectious diseases and other common childhood illnesses are well established. However, treatment is most effective when administered early, which is a challenge in resource-limited settings. MotoMeds, a pediatr…	2022		Critical Care Medicine	50	1 SUPPL	349	10.1097/01.ccm.0000809168.19482.81	Full text not available
Determinants of care-seeking behaviour for fever, acute respiratory infection and diarrhoea among children under five in, Nigeria	Adeoti, I.; Cavallaro, F.	Background Despite available, inexpensive and effective treatments, malaria, diarrhoea, and pneumonia still contribute the majority of the global burden of childhood morbidity and mortality. Nigeria has one of the highest absolute numbers of child deaths worldwide. Optimal care-seeking is important for prompt diagnosis, appropriate and timely treatment, and prevention of complications. Objectives…	2021		Archives of Disease in Childhood	106	SUPPL 1	A97	10.1136/archdischild-2021-rcpch.169	Not primary research
Health service utilisation among African migrants in China: A nationwide cross-sectional study	Xiong, M.Z.; Zhao, P.; Zou, X.; Hall, B.; Cao, H.; Wang, C.	Objectives To assess the health utilisation status and associated factors among African migrants in China. Design A national cross-sectional study was conducted among African migrants in China in 2019. Setting Participants were recruited online and offline to participate in a self-report survey. Online participants were recruited through WeChat across China, and offline participants were recruite…	2021		BMJ Open	11	9		10.1136/bmjopen-2020-046746	Convenience sample
Factors predicting adequate and timely response to paediatric febrile and diarrhoeal illnesses - Treatment pathways in rural Tanzania	LamshÃ¶ft, M.; Liheluka, E.; Ginski, G.; Lusingu, J.P.; Minja, D.; Gesase, S.; Mbwana, J.; Gesase, G.; May, J.; Dekker, D.; Krumkamp, R.	OBJECTIVE Many children in sub-Saharan Africa die from malaria, pneumonia, or diarrhoea - deaths that could be prevented by early diagnosis and targeted treatment. This study aimed at gaining insights into case management by mothers before they present their child to hospital. METHODS We conducted a cross-sectional study among 332 parents attending Korogwe District Hospital with their under-fives…	2021		Tropical Medicine and International Health	26	SUPPL 1	74	10.1111/tmi.13632	Full text not available
Assessing the technical and economic performance of the integrated disease surveillance and response system in Post-Ebola Sierra Leone	Mergenthaler, C.; Van Den Broek, A.; Bakker, M.; Tromp, N.; Nehal, K.; Jansen, J.; Wang, S.; Samba, T.T.; Vandhi, M.; Kombo, A.A.; Sankoh, O.; Kamara, M.K.	OBJECTIVE We performed an evaluation of Sierra Leone Ministry of Health and Sanitation's Integrated Disease Surveillance and Response (IDSR) technical and economic performance by measuring sensitivity of selected conditions notified by the IDSR system and evaluating its economic impact. METHODS We conducted a mixed methods assessment consisting of a household incidence survey, health facility sur…	2021		Tropical Medicine and International Health	26	SUPPL 1	117	10.1111/tmi.13632	Full text not available
Cholera Outbreak Investigation in Sangli District, Maharashtra, India, 2019	Patel, P.; Azarudeen, M.; Choudhary, S.; Kaur, S.; Pore, M.; Dikid, T.; Jain, S.K.; Singh, S.	Introduction In India, 0.6million cholera cases occur annually [1]. There are 13 endemic states and 78 cholera hotspots districts [2]. Contamination of drinking water, poor sanitation and flooding are among known risk factors for cholera outbreaks [3]. Maharashtra is an endemic state and had recent cholera outbreaks in 2016 and 2018 [4]. In October 2019, Sangli, Maharashtra, reported sudden rise …	2021		BMC Proceedings	15	SUPPL 11		10.1186/s12919-021-00223-6	Full text not available
Inappropriate use of antibiotics, its reasons and contributing factors among communities of Yirgalem town, Sidama regional state, Ethiopia: A cross-sectional study	Dache, A.; Dona, A.; Ejeso, A.	Objectives: The aim of this study was to assess the inappropriate use of antibiotics, its reasons and contributing factors among communities of Yirgalem town, Sidama regional state, Ethiopia. Methods: The study was conducted in Yirgalem town from 1 March to 30 March 2019. A cross-sectional study with interviewer administered structured and pretested questionnaire was used. A multistage sampling p…	2021		SAGE Open Medicine	9	(Dache A., dacheazm@gmail.com; Dona A.) Department of Social and Population Health, Yirgalem Hospital Medical College, Yirgalem, Ethiopia(Ejeso A.) Department of Environmental Health, College of Medicine and Health Sciences, Hawassa University, Hawassa, E		10.1177/20503121211042461	Illness not diarrhea
Do the caregivers of under-fives have proper health care seeking behaviour for their children? A study from urban slums of a city in eastern India	Mohanty, P.; Satpathy, S.K.; Patnaik, S.; Patnaik, L.	Introduction: The morbidity and mortality among under-five children are many times higher in slums than more privileged urban neighbourhoods. This could be correlated with the caregiversâ€™ behaviour too. Therefore, we intended to assess the health care seeking behaviour for their children among caregivers of under-five children in urban slums of Bhubaneswar city. Methods: It was a cross-sectiona…	2021		Journal of Nepal Paediatric Society	41	2	169-176	10.3126/jnps.v41i2.31642	Illness not diarrhea
Pattern of antibiotics use and health seeking behavior among low income urban under five children in Bangladesh	Harun, M.D.; Haider, M.R.; Chowdhury, A.A.; Haque, I.; Shrmin, S.	Background: Access to affordable health care is limited in low income settings. Inappropriate use of antibiotics, both overuse & underuse can influence several factors related to child health and overall development. The objective of the study was to explore the pattern of antibiotics use and health-seeking behavior among low income under five urban children in Bangladesh. Methods and materials: …	2020		International Journal of Infectious Diseases	101	(Harun M.D.) Daffodil International University, Department of Public Health, Dhaka, Bangladesh(Haider M.R.; Chowdhury A.A.; Haque I.) Daffodil International University, Department of Public Health, Dhaka, Bangladesh(Shrmin S.) Bangabandhu Sheikh Mujib Med	93-94	10.1016/j.ijid.2020.09.268	Full text not available
Poverty and health among CDC plantation labourers in Cameroon: Perceptions, challenges and coping strategies	Forbin, V.D.M.E.; Maat, H.; Vaandrager, L.; Koelen, M.	Background: Creating better access to good quality healthcare for the poor is a major challenge to development. In this study, we examined inter-linkages between poverty and disease, referred to as poverty-related diseases (PRDs), by investigating how Cameroon Development Corporation (CDC) camp dwellers respond to diseases that adversely affect their health and wellbeing. Living in plantation cam…	2020		International Journal of Infectious Diseases	101	(Forbin V.D.M.E.) Institute of Medical Research and Medicinal Plants Studies, Medical Research Centre, Yaounde, Cameroon(Maat H.) Wageningen University and Research, Knowledge Technology and Innovation, Wageningen, Netherlands(Vaandrager L.; Koelen M.) Wa	307-308	10.1016/j.ijid.2020.09.804	Full text not available
Verbal/social autopsy analysis of causes and determinants of under-5 mortality in Tanzania from 2010 to 2016	Koffi, A.K.; Kalter, H.D.; Kamwe, M.A.; Black, R.E.	Background: Tanzania has decreased its child mortality rate by more than 70 percent in the last three decades and is striving to develop a nationally-representative sample registration system with verbal autopsy to help focus health policies and programs toward further reduction. As an interim measure, a verbal and social autopsy study was conducted to provide vital information on the causes and …	2020		Journal of global health	10	2	020901	10.7189/jogh.10.020901	Illness not diarrhea
Health, illness and healthcare-seeking behaviour of the street dwellers of Dhaka City, Bangladesh: Qualitative exploratory study	Tune, S.N.B.K.; Hoque, R.; Naher, N.; Islam, N.; Islam, M.M.; Ahmed, S.M.	Objective This study explored the illness experiences and healthcare-seeking behaviour of a cross-section of street dwellers of Dhaka City for designing a customised intervention. Design A qualitative exploratory study of a sample of street dwellers of Dhaka City. Setting Samples were taken from three purposively selected spots of Dhaka City with a high concentration of the target population. Par…	2020		BMJ Open	10	10		10.1136/bmjopen-2019-035663	Qualitative
Explore the parental determinants associated with malnutrition among children under five years residing in rural areas	Karkappanavar, H.H.; Natekar, D.S.; Dhandargi, U.	Introduction: It has been estimated that each year death of about 2.3 million under five children in developing countries is attributed to malnutrition.1 Rural Indian children are facing this problem of lethal evil more as compared to Urban children in India. Objective: To explore the parental determinants associated with malnutrition among under five children in rural area. Method: Descriptive s…	2020		Indian Journal of Public Health Research and Development	11	7	305-310		No care seeking questions
ALMOST EVERYTHING CAUSES DIARRHEA: GASTROINTESTINAL MANIFESTATIONS OF ACUTE RESPIRATORY INFECTIONS AMONG 3,510 INDIVIDUALS IN A COMMUNITY-BASED STUDY	Newman, K.L.; Brandstetter, E.; Wolf, C.; Logue, J.; Engund, J.A.; Boeckh, M.; Chu, H.Y.	Background: GI symptoms are recognized sequelae of acute respiratory infections (ARI) However, most studies that have estimated the burden of gastrointestinal symptoms in ARI have been limited to studying one or two pathogens and were based on data from medically-attended illnesses. The objective of this study was to assess the relative incidence of gastrointestinal symptoms in upper respiratory …	2020		Gastroenterology	158	6	S-536-S-537	10.1016/S0016-5085(20)32035-7	Full text not available
Towards a digitally-enabled, community-based responsive health system in Tanzania: a formative study for the Afya-Tek digitised health initiative	Sarkar, N.D.P.; Peeters Grietens, K.; Dillip, A.	Background: Digital innovation and technologies present vast opportunities in health care and health systems globally, especially in their potential to improve health information management and coordination between health providers. Health care outcomes in child, adolescent, and maternal health in Tanzania, a low-income country, are poor and partly the result of fragmented service provision, lack…	2020		The Lancet Global Health	8	(Sarkar N.D.P., nsarkar@itg.be; Peeters Grietens K.) Institute of Tropical Medicine, Antwerp, Belgium(Dillip A.) Apotheker Consultancy, Dar es Salaam, Tanzania	S35	10.1016/S2214-109X(20)30176-5	No care seeking data
Health disparities: A perspective on internal migration and health behavior in Sudan	Fadlallah, M.A.; Pal, I.; Chatterjee, J.S.	Background: Natural hazards, poor socio-economic conditions, low literacy levels, and long-standing Â­conflicts affect traditional gold miners in Sudan and contribute to multiple health vulnerabilities. An extensive survey reveals differential health risk among internal migrant miners leading to short-, medium-, and long-term health consequences and disparities. The need to identify determinants …	2020		Annals of Global Health	86	1		10.5334/aogh.2589	Illness not diarrhea
Risk and protective factors for cholera deaths during an urban outbreak-Lusaka, Zambia, 2017-2018	Mutale, L.S.; Winstead, A.V.; Sakubita, P.; Kapaya, F.; Nyimbili, S.; Mulambya, N.L.; Nanzaluka, F.H.; Gama, A.; Mwale, V.; Kim, S.; Ngosa, W.; Yard, E.; Sinyange, N.; Mintz, E.; Brunkard, J.; Mukonka, V.	The Republic of Zambia declared a cholera outbreak in Lusaka, the capital, on October 6, 2017. By mid-December, 20 of 661 reported cases had died (case fatality rate 3%), prompting the CDC and the Zambian Ministry of Health through the Zambia National Public Health Institute to investigate risk factors for cholera mortality. We conducted a study of cases (cholera deaths from October 2017 to Janua…	2020		American Journal of Tropical Medicine and Hygiene	102	3	534-540	10.4269/ajtmh.19-0678	No care seeking data
Women Care and Practices in the Management of Childhood Diarrhea in Northeast India	Marbaniang, S.P.	Northeast India is located away from mainland India and has a poor connectivity with the mainland India. Many inhabitants of the region have sociocultural beliefs and practices that are different from the mainstream Hindu and Islamic culture. It has the highest under-five child mortality rate in India and diarrhea is the third leading cause of death among under-five children, previous studies rep…	2020		Child Care in Practice		(Marbaniang S.P., marbaniangstrong@gmail.com) International Institute for Population Sciencesâ€“Public Health and Mortality Studies, Mumbai, India		10.1080/13575279.2020.1812534	Not primary research
Improving the Assessment and Classification of Sick Children according to the Integrated Management of Childhood Illness (IMCI) Protocol at Sanja Primary Hospital, Northwest Ethiopia: A Pre-Post Interventional Study	Abayneh, M.; Gebremedhin, T.; Dellie, E.; Tsehay, C.T.; Atnafu, A.	Background. A complete and consistent use of integrated management of childhood illness (IMCI) protocol is a strategic implementation that has been used to promote the accurate assessment and classifications of childhood illnesses, ensures appropriate combined treatment, strengthens the counseling of caregiver, and speeds up the referrals to decrease child mortality and morbidity. However, there …	2020		International Journal of Pediatrics (United Kingdom)	2020	(Abayneh M., mohamedabayneh@gmail.com) Chagni Primary Hospital, Awi zone, Amhara region, Ethiopia(Gebremedhin T., tsegishg27@gmail.com; Dellie E., endalkd.07@gmail.com; Tsehay C.T., chatadie78@gmail.com; Atnafu A., asme2002@gmail.com) Department of Health		10.1155/2020/2501932	No care seeking questions
Malaria prevalence and care seeking behaviors prior to a pilot expanding malaria community case management to older ages in Farafangana, Madagascar, 2019	Sayre, D.; Steinhardt, L.; Irinantenaina, J.; Dentinger, C.; Kapesa, L.; Razafindrakoto, J.; Legrand, A.; Prada, N.; Cotte, A.; Cash, S.; Gutman, J.; Lewis, L.; Rasoanaivo, T.; Mangahasimbola, R.; Garchitorena, A.; Harimanana, A.	Integrated community case management of malaria, pneumonia, and diarrhea is a proven intervention to reduce mortality in children less than five years old, and there is growing interest to expand malaria community case management (mCCM) to older individuals. Prior to a two-year clusterrandomized trial of the expansion of mCCM to all ages, we conducted a cluster-sample household survey in the Fara…	2020		American Journal of Tropical Medicine and Hygiene	103	5 SUPPL	208		Illness not diarrhea
Health services utilization by individuals with acute infectious syndromes in the highlands of Guatemala, 2020	Grajeda, L.M.; CordÃ³n-Rosales, C.; Ramay, B.M.; LÃ³pez, M.R.; GÃ³mez, A.; SÃ¡nchez, C.; McCracken, J.P.; Call, D.R.	The Collaborative Integrated Surveillance (VICo) program focuses on acute infections at a Guatemalan regional public hospital. As part of VICo, we sought to estimate the health utilization patterns within this hospital catchment area. A three-stage cluster sampling scheme was used to randomly select one member of each participating household. We estimated the prevalence of self-reported acute feb…	2020		American Journal of Tropical Medicine and Hygiene	103	5 SUPPL	155		Full text not available
Integrating community case management (ICCM) past the bend in the river in the Democratic Republic of Congo (DRC)	Gilroy, K.E.; Kibungu, J.; Hourani, E.; Anzolo, J.; Likunda, O.L.; Likunde, E.; Luntadila, P.; Pacque, M.	In the DRC, remote and vulnerable communities have benefited from community case management (CCM) of malaria services through vertical programs. Health facilities also benefit from malaria programs, but often do not have other child treatments available. In 2017, with support from USAID's flagship Maternal and Child Survival Program (MCSP), Tshopo and Bas-Uele provinces introduced a more complete…	2019		American Journal of Tropical Medicine and Hygiene	101	5	555	10.4269/ajtmh.abstract2019	Full text not available
Knowledge, attitudes and practices of mothers regarding children's diarrhea, University Hospital of Mirebalais, Haiti, May-June 2018	Julceus, E.F.; Ramilus, T.G.; Pinchinat, R.; Mathieu, E.; Beaubrun, B.B.; Louis, R.	Worldwide, diarrhea is the second leading cause of death among children under five years of age. In Haiti, 41% of children under one year of age are affected. WHO believes that improved health behavior could reduce diarrheal disease by 35% and advocates a targeted fight against diarrhea. The objective of this study was to evaluate the knowledge, attitudes and practices of mothers attending the co…	2019		American Journal of Tropical Medicine and Hygiene	101	5	185	10.4269/ajtmh.abstract2019	Full text not available
Compliance Rates, Advantages, and Drawbacks of a Smartphone-Based Method of Collecting Food History and Foodborne Illness Data	Seitzinger, P.; Osgood, N.; Martin, W.; Tataryn, J.; Waldner, C.	HIGHLIGHTS: Uniquely detailed food history data can be captured through smartphone applications. Compliance was related to efficiency, automated reminders, and minimal user burden. Many participants (55%) reported nausea, vomiting, or diarrhea over the 10-week study. Only 7% of individuals with gastrointestinal symptoms sought medical care. Smartphone-based data collection tools can support disea…	2019		Journal of food protection		(Seitzinger P.) Northern Medical Program, Faculty of Medicine, University of British Columbia, Prince George, BC, Canada(Osgood N.) Department of Computer Science, University of Saskatchewan, Saskatoon, SK, Canada(Martin W.) College of Nursing, University	1061-1070	10.4315/0362-028X.JFP-18-547	Convenience sample
Healthcare utilisation patterns for respiratory and gastrointestinal syndromes and meningitis in Msunduzi municipality, Pietermaritzburg, KwaZulu-Natal Province, South Africa, 2013	McAnerney, J.M.; Cohen, C.; Cohen, A.L.; Tempia, S.; Walaza, S.; Wong, K.K.; Im, J.; Marks, F.; Dawood, H.; Panzner, U.; Keddy, K.H.; Von Mollendorf, C.	Background. Public health facilities are used by the majority of South Africans, and healthcare utilisation surveys have been a useful tool to estimate the burden of disease in a given area. Objectives. To describe care-seeking behaviour in a periurban site with a high prevalence of HIV infection, as well as barriers to seeking appropriate healthcare. Methods. We conducted a cross-sectional house…	2019		South African Medical Journal	109	5	333-339	10.7196/SAMJ.2019.v109i5.13024	Illness not diarrhea
Attitudinal parameters influencing treatment seeking behavior during child diarrhea in India	Surya, A.V.; Sanjeev, M.A.; Sharma, R.	Not seeking timely, correct and comprehensive treatment during childhood diarrheal episodes can potentially increase the risk of child morbidity and mortality. Treatment seeking behavior of parents/ primary care givers (P/ PCG) is very critical to reduce such risks among children below 5 years of age. However, P/PCGâ€™s behavior to seek timely, correct and complete treatment, during child diarrhe…	2019		Indian Journal of Public Health Research and Development	10	4	163-168	10.5958/0976-5506.2019.00683.1	No care seeking data
Flu near you: crowdsourcing influenza-like illness reporting in the United States comparing the 2016-17 and 2017-18 influenza season with participant-reported symptoms	Sewalk, K.; Baltrusaitis, K.; Cohn, E.; Crawley, A.W.; Brownstein, J.	Purpose: The United States Centers for Disease Control and Prevention (CDC) estimates that influenza sickened over 30 million people in the United States during the 2016-17 influenza season. While vaccination remains one of the best defenses against it, early detection is crucial to halting its spread. Recognizing symptoms early can allow public health officials, and the communities they serve, t…	2019		International Journal of Infectious Diseases	79	(Sewalk K.) Boston Children's Hospital, Computational Health Informatics Program, Boston, MA, United States(Baltrusaitis K.) Boston University School of Public Health, Biostatistics, Boston, United States(Cohn E.) Boston Children's Hospital, Boston, Unite	32-33	10.1016/j.ijid.2018.11.093	Full text not available
Effect of diarrheal illness during pregnancy on adverse birth outcomes in Nepal	Newman, K.L.; Gustafson, K.; Englund, J.A.; Magaret, A.; Khatry, S.; LeClerq, S.C.; Tielsch, J.M.; Katz, J.; Chu, H.Y.	Background. Adverse birth outcomes, including low birthweight, small for gestational age (SGA), and preterm birth, contribute to 60%-80% of infant mortality worldwide. Little published data exist on the association between diarrhea during pregnancy and adverse birth outcomes. Methods. Data were used from 2 community-based, prospective randomized trials of maternal influenza immunization during pr…	2019		Open Forum Infectious Diseases	6	2		10.1093/ofid/ofz011	Not primary research
Parental self-treatment of their children in Jordan, a qualitative study	Mukattash, T.L.; Jarab, A.S.; Khawaldeh, A.; Nusair, M.	Objective: To explore parentsâ€™ attitudes and practices regarding self-medication of their children in Jordan. Methods: An exploratory study with qualitative methods was employed. Participants were invited through clinics, pharmacies and hospitals. Twenty-six parents from different Jordanian cities took part in in-depth interviews. All interviews are audio-recorded and transcribed verbatim. Tran…	2019		Journal of Pharmaceutical Health Services Research	10	3	317-323	10.1111/jphs.12282	Qualitative
Strengthening nutrition services within integrated community case management (iCCM) of childhood illnesses in the Democratic Republic of Congo: Evidence to guide implementation	Kavle, J.A.; PacquÃ©, M.; Dalglish, S.; Mbombeshayi, E.; Anzolo, J.; Mirindi, J.; Tosha, M.; Safari, O.; Gibson, L.; Straubinger, S.; Bachunguye, R.	In the Democratic Republic of Congo, 43% of children under 5Â years of age suffer from stunting, and the majority (60%) of children, 6â€“59Â months of age, are anaemic. Malaria, acute respiratory infections, and diarrheal diseases are common among children less than 5Â years of age, with 31% of children 6â€“59Â months affected by malaria. This qualitative implementation science study aimed to ide…	2019		Maternal and Child Nutrition	15	(Kavle J.A., jkavle@path.org; Straubinger S.) USAID's Maternal and Child Survival Program/PATH, Washington, DC, United States(PacquÃ© M.) USAID's Maternal and Child Survival Program/JSI, Washington, DC, United States(Dalglish S.) Independent Qualitative Re		10.1111/mcn.12725	Qualitative
Multicenter trial of a combination probiotic for children with gastroenteritis	Freedman, S.B.; Williamsonâ€‘Urquhart, S.; Farion, K.J.; Gouin, S.; Willan, A.R.; Poonai, N.; Hurley, K.; Sherman, P.M.; Finkelstein, Y.; Lee, B.E.; Pang, X.-L.; Chui, L.; Schnadower, D.; Xie, J.; Gorelick, M.; Schuh, S.	BACKGROUND Gastroenteritis accounts for approximately 1.7 million visits to the emergency department (ED) by children in the United States every year. Data to determine whether the use of probiotics improves outcomes in these children are lacking. METHODS We conducted a randomized, double-blind trial involving 886 children 3 to 48 months of age with gastroenteritis who presented to six pediatric …	2018		New England Journal of Medicine	379	21	2015-2026	10.1056/NEJMoa1802597	No care seeking questions
The CAGE study: Prevalence of acute gastroenteritis and enteric virus infection in the community	Schmidt, M.A.; Salas, S.B.; Yamshchikov, V.; Groom, H.; Rosales, G.; Donald, J.; Marsh, Z.; Burke, R.; Mattison, C.; Naleway, A.; Hall, A.J.	Background. Tere are currently limited data about the occurrence and characteristics of sporadic acute gastroenteritis (AGE). In this study, we sought to (1) estimate the average point prevalence of AGE over a 1-year period; (2) describe health-see king behaviors among those with AGE; and (3) calculate the proportion of stool samples testing positive for enteric viral pathogens. Methods. Starting…	2018		Open Forum Infectious Diseases	5	(Schmidt M.A.; Salas S.B.; Groom H.; Rosales G.; Donald J.; Naleway A.) Kaiser Permanente Center for Health Research, Portland, Oregon, OR, United States(Yamshchikov V.) State Public Health Laboratory, Hillsboro, OR, United States(Marsh Z.; Burke R.; Matt	S250	10.1093/ofid/ofy210.701	Full text not available
Efect of diarrheal illness during pregnancy on adverse birth outcomes in Nepal	Newman, K.; Gustafson, K.; Englund, J.; Katz, J.; Magaret, A.; Khatry, S.; Shreshtha, L.; Leclerq, S.C.; Tielsch, J.; Steinhof, M.C.; Chu, H.	Background. Adverse birth outcomes, including low birthweight (LBW), small-for-gestational-age (SGA) and preterm birth, contribute to 60-80% of infant mortality worldwide. Little published data exist on the association between diarrhea during pregnancy and adverse birth outcomes. We sought to identify whether diarrhea during pregnancy was associated with adverse birth outcomes. Methods. We used d…	2018		Open Forum Infectious Diseases	5	(Newman K.) Internal Medicine, University of Washington, Seattle, WA, United States(Gustafson K.) University of Washington, Seattle, WA, United States(Englund J.) Vaccine and Infectious Disease Division, Fred Hutchinson Cancer Research Center, Seattle, WA	S328-S329	10.1093/ofid/ofy210.931	Not primary research
Reaching the unreachable-leveraging lessons learned from malaria service delivery programs to expand integrated community case management in remote areas of papua new guinea	Gheen, C.M.; McVey, S.	Access to care remains a challenge for those living in Papua New Guinea (PNG), many of the aidposts are not functional and quality services for malaria, pneumonia and diarrhoea are not always available. The Homebased Management of Malaria (HMM) program managed by Population Services International (PSI) attempted to bridge the malaria service gap in three provinces (East Sepik, East New Britain an…	2018		American Journal of Tropical Medicine and Hygiene	99	4	474		Full text not available
Highlighting the need for appropriate casemanagement of under-five diarrhea and pneumonia in public health facilities of uttar pradesh and Bihar, India	Mishra, A.; Mishra, P.; Bhandari, P.; Saraswati, L.R.; Rai, A.; Chandan, A.K.; Burgert, C.; Honeycutt, A.; Moran, K.; Baker, M.	Under-five mortality rate is high in India; majority of these deaths are due to pneumonia (29%) and diarrhea (21%). This multi-faceted study was undertaken to understand case-management of childhood diarrhea and pneumonia. Across ten districts in Uttar Pradesh and Bihar, we interviewed 1283 caregivers, 817 Accredited Social Health Activists (ASHAs), and 769 informal private providers. Additionall…	2018		American Journal of Tropical Medicine and Hygiene	99	4	158		Full text not available
Diarrhea home management and dehydration identification in Bamako, Mali: Parents of children under-5 lack knowledge and confidence	Dupont, E.; Mariko, L.; Sogodogo, F.; Keita, M.; Roose, A.; Sangare, B.; Sanogo, D.; Diarra, K.; Dembele, R.; Onwuchekwa, U.; Keita, A.M.; Schoenbaum, E.; Lin, J.; Tapia, M.; Sow, S.; Kotloff, K.	Diarrhea is among the top five causes of child mortality globally. The Integrated Management of Childhood Illness (IMCI) guidelines for management of Acute Watery Diarrhea (AWD) contains evidencebased recommendations for improving outcome of diarrheal illnesses, but research demonstrates incomplete adherence in Mali. Greater understanding of parental knowledge and attitudes about management may l…	2018		American Journal of Tropical Medicine and Hygiene	99	4	385		Full text not available
Changes in health care seeking behavior for diarrheal illness in Mali	Onwuchekwa, U.U.; Sanogo, D.; Keita, A.M.; Tamboura, B.; Kourouma, M.; Roose, A.; Powell, H.; Tapia, M.D.; Dilruba, N.; Sow, S.O.; Kotloff, K.K.	Diarrheal diseases are a leading cause of child mortality in Africa. Early recognition and seeking timely medical care are very important in preventing diarrheal mortality. To assess trends in health care-seeking behaviour of children under five with diarrheal illness residing in Bamako, Mali, we conducted health care utilization surveys (HUS) several times per year during the Global Enterics Mul…	2018		American Journal of Tropical Medicine and Hygiene	99	4	372		Full text not available
Improving healthcare decision making in rural Bangladesh through a physician call center	Rahman, A.; Bari, S.; Sadeq-Ur Rahman, Q.; Sazzad, H.Ms.; El Arifeen, S.; Gurley, E.S.	Despite progress in many health indicators, maternal and child mortality in Bangladesh remain unacceptably high. Delays in recognizing danger signs and seeking care contribute to these deaths. Mobile phones are widely available in Bangladesh and over 87% of households own a cell phone. As part of a study to understand etiology of child mortality, we aimed to enhance patient access to physician co…	2018		American Journal of Tropical Medicine and Hygiene	99	4	250		Full text not available
Inappropriate antibiotic provision for diarrhea among health providers in rural Mali	Treleaven, E.; Liu, J.; Schatzkin, E.; Whidden, C.; Padian, N.; Cissouma, S.; Samake, Y.; Keita, Y.; Diakite, D.; Traore, M.; Kone, N.; Johnson, A.; Kayentao, K.	Clinically inappropriate provision of antibiotics is of growing global concern given the recent rise in antibiotic resistance. However, the dynamics of antibiotic provision for pediatric illnesses in West Africa are not well understood. From December 2016 to February 2017, mothers of 19,556 children under age five were interviewed in a baseline household survey for a cluster-randomized trial acro…	2018		American Journal of Tropical Medicine and Hygiene	99	4	602		Full text not available
Access to quality care for pneumonia, diarrhea, and malaria among children under five in Rural Mali	Treleaven, E.; Liu, J.; Schatzkin, E.; Whidden, C.; Padian, N.; Cissouma, S.; Cisse, B.; Samake, Y.; Keita, Y.; Diakite, D.; Traore, M.; Kone, N.; Kayentao, K.; Johnson, A.	Rural Mali has one of the highest rates of child mortality globally; however, provider quality and access to care for common childhood illnesses in this setting have not been well studied. Using baseline data from a cluster-randomized trial, we conducted a comprehensive analysis of care seeking and treatment patterns for pneumonia, diarrhea, and malaria. From December 2016 to February 2017, mothe…	2018		American Journal of Tropical Medicine and Hygiene	99	4	666		Full text not available
Community knowledge, attitudes and practices related to schistosomiasis and associated healthcare-seeking behaviours in northern CÃ´te d'Ivoire and southern Mauritania	Koffi, A.J.A.; Doumbia, M.; Fokou, G.; Keita, M.; KonÃ©, B.; AbÃ©, N.N.	Background: Among parasitic infections, schistosomiasis ranks second after malaria in terms of worldwide morbidity. Despite efforts to contain transmission, more than 230 million people are infected, of which 85% live in Sub-Saharan Africa. While the epidemiologic characteristics of schistosomiasis have been extensively studied across endemic settings, social factors have been paid less attention…	2018		Infectious Diseases of Poverty	7	1		10.1186/s40249-018-0453-0	Qualitative
Community-based reports of morbidity, mortality, and health-seeking behaviours in four Monrovia communities during the West African Ebola epidemic	McLean, K.E.; Abramowitz, S.A.; Ball, J.D.; Monger, J.; Tehoungue, K.; McKune, S.L.; Fallah, M.; Omidian, P.A.	The goal of this study was to assess morbidity, mortality, and health-seeking behaviours during the 2014 Ebola outbreak in Monrovia, Liberia. This study examined commonly reported symptoms of illness, pre-clinical diagnostic practices, typical healthcare-seeking strategies, and health resources available to populations, in order to identify salient needs and gaps in healthcare that would inform l…	2018		Global Public Health	13	5	528-544	10.1080/17441692.2016.1208262	Qualitative
Campylobacter and Ethnicity - A Case-Case Analysis to Determine Differences in Disease Presentation and Risk Factors	Pogreba-Brown, K.; Barrett, E.	Background: Rates of Campylobacter infection in Arizona have historically been higher than the national average, with the highest rates in Hispanic populations. The purpose of this retrospective case-case analysis was to determine how risk factors and disease presentation differ by ethnicity (Hispanic vs. Non-Hispanic) in cases of campylobacteriosis from 2012 to 2015 in Maricopa County, Arizona. …	2018		Foodborne Pathogens and Disease	15	5	277-284	10.1089/fpd.2017.2337	No care seeking data
Why Parents Seek Care for Acute Illness in the Clinic or the ED: The Role of Health Literacy	May, M.; Brousseau, D.C.; Nelson, D.A.; Flynn, K.E.; Wolf, M.S.; Lepley, B.; Morrison, A.K.	Objective: To explore the decision to seek care and decision-making regarding location of care among parents with low and adequate health literacy. Methods: Parents of children 8 years old or younger who presented for â€˜sick childâ€™ visits at a clinic or a nonurgent emergency department (ED) visit (triage level 5) were interviewed. The Newest Vital Sign was used to categorize parental health li…	2018		Academic Pediatrics	18	3	289-296	10.1016/j.acap.2017.06.010	Qualitative
Probiotics in acute gastroenteritis-benefit or harm?: A multicenter, randomized, double-blind, placebo-controlled clinical trial	Freedman, S.; Williamson-Urquhart, S.; Farion, K.; Gouin, S.; Willan, A.; Poonai, N.; Hurley, K.; Sherman, P.; Finkelstein, Y.; Lee, B.; Pang, X.-L.; Chui, L.; Schnadower, D.; Xie, J.; Gorelick, M.; Schuh, S.	Background: Globally, Acute gastroenteritis (AGE) is responsible for over 800,000 deaths each year in children <5 years. In the U.S., 179 million episodes of AGE occur annually resulting in 1.7 million emergency department (ED) visits by children, 600,000 overall hospitalizations and 5000 deaths. Providers have little to offer to modify the disease course. Probiotics represent an expanding, multi…	2018		Clinical Toxicology	56	10	1064-1066	10.1080/15563650.2018.1506610	Full text not available
Readiness of public health facilities to treat under-5 diarrhea and pneumonia: Observation of primary health care facilities in Uttar Pradesh	Mishra, P.K.; Bhandari, P.; Mishra, A.; Rai, A.; Baker, M.	Although the Integrated Management of Neonatal and Childhood Illness (IMNCI) strategy was introduced in India in 2005, in Uttar Pradesh, one of the states with high under-5 mortality rates, the number of children seeking care at government health facilities for pneumonia and diarrhea remains low. This indicates a strong need of improving the quality of care at lower-level public health facilities…	2017		American Journal of Tropical Medicine and Hygiene	97	5	285		Full text not available
Identifying clinical profiles to distinguish rotavirus from other etiologies among children < 5 years of age seeking care for moderate-to-severe diarrhea in rural Western Kenya-2008-2012	Ayers, T.L.; Tate, J.; Luo, R.; Omore, R.; Ochieng, J.B.; Ondeng, A.A.; Farag, T.H.; Nasrin, D.; Panchalingam, S.; Nataro, J.P.; Kotloff, K.L.; Levine, M.M.; Oundo, J.; Parsons, M.; Laserson, K.; Stauber, C.; Parashar, U.; Mintz, E.; Breiman, R.; O'Reilly, C.E.; Hoekstra, R.M.	Moderate-to severe diarrhea (MSD) in infants is caused by a myriad of enteric pathogens. In resource limited areas, rapid diagnostics are often not available to identify causative agents, thus complicating treatment decisions. We identified clinical profiles to distinguish rotavirus from other diarrheal agents in children <5 years old in Kenya (prior to introduction of rotavirus vaccination) part…	2017		American Journal of Tropical Medicine and Hygiene	97	5	353		Full text not available
Etiology and severity of diarrheal disease in infants in Brazil semiarid region: A cross-sectional case-control study	Lima, A.A.; Oliveira, D.B.; Quetz, J.S.; Binda, A.H.; Prata, M.M.; Lima, I.F.; Soares, A.M.; Filho, J.Q.; Lima, N.L.; Medeiros, P.H.; Santos, A.K.; Veras, H.N.; Gondim, R.N.; Pankov, R.; Bona, M.D.; Rodrigues, F.A.; Houpt, E.R.; Guerrant, R.L.	We designed this study to identify the etiology and severity of diarrheal disease in children in the low-income Brazil semiarid region. The study is a cross-sectional, age-matched case-control of diarrhea in children aged 2-36 months residing in six cities from Brazil semiarid region. We recruited children with diarrhea seeking care at health centers along with selected age-matched community cont…	2017		American Journal of Tropical Medicine and Hygiene	97	5	546		No care seeking questions
Childhood illness prevalence and health seeking behavior of mothers in Faisalabad, Pakistan	Asim, M.; Nawaz, Y.; Sohail, M.M.; Khalid, I.; Ain, Q.; Faisal, F.K.	Objectives: To explore the health care-seeking practices of caregivers of children and prevalence of illness with the ultimate objective to improve the infant and child health status in Pakistan. Methodology: This descriptive cross-sectional study was carried out among caregivers of under sixteen months of children in two tertiary care hospitals. Two hundred caregivers were interviewed through pu…	2017		Rawal Medical Journal	42	4	563-566		Illness not diarrhea
Maternal perceptions on the health seeking behaviour during childhood illnesses - A mixed method study from rural Patna, Bihar	Saxena, A.; Menon, K.; Chaturvedi, S.; Ganguly, P.S.	Purpose: Despite the massive efforts undertaken by various national and international agencies, childhood malnutrition remains as a major public health challenge in Bihar. Often childhood illnesses are aggravated due to the existing malnutrition, poor care and management, and the challenges experienced by the mothers in accessing healthcare facilities. The present study aimed to understand health…	2017		Indian Journal of Public Health Research and Development	8	4	1041-1045	10.5958/0976-5506.2017.00466.1	No care seeking data
Public health impact of Rotarix vaccination among commercially insured children in the United States	Krishnarajah, G.; Kageleiry, A.; Korves, C.; Lefebvre, P.; Duh, M.S.	Background This study (NCT01915888) assessed public health impact of Rotarix, GSK [RV1] vaccination. Methods Children born between 2007â€“2011 were identified from Truven Commercial Claims and Encounters Databases and observed until earlier of plan disenrollment or five years old. Children receiving one or two doses of RV1 during the vaccination window were assigned to incomplete and complete vac…	2017		Vaccine	35	37	5065-5072	10.1016/j.vaccine.2017.06.034	No care seeking questions
Cost-of-illness of cholera to households and health facilities in rural Malawi	Ilboudo, P.G.; Huang, X.X.; Ngwira, B.; Mwanyungwe, A.; Mogasale, V.; Mengel, M.A.; Cavailler, P.; Gessner, B.D.; Le Gargasson, J.-B.	Cholera remains an important public health problem in many low- and middle-income countries. Vaccination has been recommended as a possible intervention for the prevention and control of cholera. Evidence, especially data on disease burden, cost-of-illness, delivery costs and cost-effectiveness to support a wider use of vaccine is still weak. This study aims at estimating the cost-of-illness of c…	2017		PLoS ONE	12	9		10.1371/journal.pone.0185041	No care seeking data
Evaluation of the effectiveness of community based health services in the North West Province, South Africa	Assegaai, T.; Schneider, H.; Reagon, G.	Background: South Africa faces a high burden of avoidable mortality but has weak preventive and promotive strategies to address this burden. In response, government is strengthening community based health services through primary health care (PHC) Ward Based Outreach Teams (WBOTs). This team includes trained Community Health Workers (CHWs) providing basic services at household level. The North-We…	2017		BMC Proceedings	11	6		10.1186/s12919-017-0074-9	Full text not available
Gastroenteritis Severity: A prospective cohort comparison of children in emergency Department and home settings	Vanderkooi, O.G.; Xie, J.; Lee, B.; Ali, S.; Pang, X.-L.; Chui, L.; Payne, D.C.; Tarr, P.; Zhuo, R.; Parsons, B.; Osterreicher, L.; Kim, K.; Freedman, S.	Background. While nearly 2 million children are brought to emergency department (ED) annually due to vomiting and/or diarrhea from acute gastroenteritis (AGE), it is estimated that 90% of AGE cases do not seek medical care. We sought to determine whether the disease severity and enteropathogen burden of disease of children with AGE brought for ED care is different from those cared for at home. Me…	2017		Open Forum Infectious Diseases	4	(Vanderkooi O.G.) University of Calgary, Calgary, AB, Canada(Xie J.) Alberta Children's Hospital, Calgary, AB, Canada(Lee B.; Ali S.; Pang X.-L.; Zhuo R.) University of Alberta, Edmonton, AB, Canada(Chui L.; Parsons B.) Laboratory Medicine and Pathology,	S363	10.1093/ofid/ofx163.883	Full text not available
Lost workdays and healthcare use before and after hospital visits due to rotavirus and other gastroenteritis among young children in Norway	Edwards, C.H.; Bekkevold, T.; Flem, E.	Background Cost-effectiveness of rotavirus vaccination is affected by assumptions used in health economic evaluations. To inform such evaluations, we assessed healthcare use before and after hospitalisations due to rotavirus and other acute gastroenteritis (AGE) among children <5Â years of age in Norway and estimated daycare and work absenteeism. Methods We conducted post-discharge interviews wit…	2017		Vaccine	35	28	3528-3533	10.1016/j.vaccine.2017.05.037	No care seeking questions
Referral of children seeking care at private health facilities in Uganda	Mbonye, A.K.; Buregyeya, E.; Rutebemberwa, E.; Clarke, S.E.; Lal, S.; Hansen, K.S.; Magnussen, P.; LaRussa, P.	Background: In Uganda, referral of sick children seeking care at public health facilities is poor and widely reported. However, studies focusing on the private health sector are scanty. The main objective of this study was to assess referral practices for sick children seeking care at private health facilities in order to explore ways of improving treatment and referral of sick children in this s…	2017		Malaria Journal	16	1		10.1186/s12936-017-1723-1	No care seeking data
Febrile diarrhea among under-5 children: A facility based observation in rural Bangladesh	Ahmed, S.; Faruque, A.S.G.	Introduction: Fever is common and mostly caused by benign self-limiting infections and which is an easily recognizable primary sign, for many serious childhood infections. But when fever accompanies with infectious disease such as diarrhea become worried some and made parents anxious and drove care seeking. Purpose: Due to the scarcity of information regarding the febrile diarrhea, we anticipated…	2017		Cogent Medicine	4	1		10.1080/2331205X.2017.1408251	Full text not available
Rotavirus vaccines contribute towards universal health coverage in a mixed publicâ€“private healthcare system	Loganathan, T.; Jit, M.; Hutubessy, R.; Ng, C.-W.; Lee, W.-S.; Verguet, S.	Objectives: To evaluate rotavirus vaccination in Malaysia from the household's perspective. The extended cost-effectiveness analysis (ECEA) framework quantifies the broader value of universal vaccination starting with non-health benefits such as financial risk protection and equity. These dimensions better enable decision-makers to evaluate policy on the public finance of health programmes. Metho…	2016		Tropical Medicine and International Health	21	11	1458-1467	10.1111/tmi.12766	Not primary research
Somatic symptoms in patients with undiagnosed depression: Prevalence and health care utilization in Japan	Takahashi, O.; Ohde, S.	Objectives: Depression is one of the most common mental disorders. However, depressed patients are underdiagnosed and undertreated in the general population. We aimed to evaluate the prevalence of undiagnosed depression in the general Japanese population, healthcare utilization and somatic symptoms among undiagnosed depressed patients. Methods: In a cross-sectional study, a populationweighted ran…	2016		Value in Health	19	7	A840		Full text not available
Rotavirus among medically-attended children younger than five years of age with and without diarrhea in lima, peru following universal rotavirus vaccine implementation	Lozada, G.O.; Ballard, S.-B.; Ochoa-Porras, M.; Sanchez-Garcia, G.; Colquechagua-Aliaga, F.; Zamudio-Zeaa, R.; Bern, C.; Saito, M.; Figueroa-Quintanilla, D.; Gilman, R.; Mayta, H.	Before the monovalent vaccines Rotarixâ„¢ was added to the national immunization program in 2009, rotavirus A (RVA) was the leading cause of acute gastroenteritis among children in Peru. Although vaccination confers a high level of protection against several genotypes, continued monitoring of the prevalence of circulating strains that could affect vaccine effcacy is recommended. A case-control st…	2016		American Journal of Tropical Medicine and Hygiene	95	5	538	10.4269/ajtmh.abstract2016	Full text not available
Validation of maternal recall of care-seeking events for childhood illness in southern province, zambia	Carter, E.; Ndhlovu, M.; Nkhama, E.; Munos, M.; Katz, J.; Eisele, T.P.	Seeking care from an appropriate provider is the first step in accessing correct management of an episode of childhood illness. Accuracy of maternal-reported care-seeking timing and source of care as collected through household surveys has not been validated in sub-Saharan Africa. A 2016 survey compared reported care-seeking against a gold-standard of documented care-seeking events among a random…	2016		American Journal of Tropical Medicine and Hygiene	95	5	575	10.4269/ajtmh.abstract2016	Full text not available
Healthcare resource utilisation among patients with irritable bowel syndrome with diarrhoea in the EU5	Tucker, C.; Abel, J.L.; Carson, R.T.; Flores, N.M.; Liebert, R.	Introduction: Irritable bowel syndrome (IBS) affects an estimated 10-15% of adults, with the diarrhoea subtype (IBS-D) estimated to account for 30-40% of cases. IBS is a chronic, unpredictable disorder associated with increased healthcare-seeking behaviour and significant resource utilisation and costs. However, information on the economic burden of IBS-D in Europe is limited. Aims & Methods: The…	2016		United European Gastroenterology Journal	4	5	A36-A37	10.1177/2050640616663688	Full text not available
What drives the use of natural products for medicinal purposes in the context of cultural pluralism?	de Medeiros, P.M.; Albuquerque, U.P.; de Oliveira Abreu, D.B.; da Silva, T.C.; Ferreira Junior, W.S.; Ramos, M.A.; Ladio, A.H.	Introduction What are the drivers of health seeking behaviors in a culturally diverse scenario? A context of medical and cultural pluralism with native and migrant people in NE Brazil was chosen to study the use of complementary and alternative medicine (CAM) and official medicine (OM) products and their drivers. Methods A one-year therapeutic recall was used to obtain information on individual h…	2016		European Journal of Integrative Medicine	8	4	471-477	10.1016/j.eujim.2016.03.012	Convenience sample
HEALTH CARE SEEKING BEHAVIOUR AND OUT-OF-POCKET HEALTH EXPENDITURE FOR UNDER-FIVE ILLNESSES IN URBAN SLUMS OF DAVANGERE, INDIA	Shubha, D.B.; Kaur, N.; Mahabalaraju, D.K.	Background Studies about health care seeking behaviour and healthcare utilisation give a good insight about factors that may have programmatic and policy implications. In a developing country like India people spend a substantial proportion of their incomes on medical treatment. WHO estimates reveal that every year 25 million households are forced into poverty by illness and the struggle to pay f…	2016		BMJ Global Health	1	(Shubha D.B.; Kaur N.; Mahabalaraju D.K.) JJMMC - Jagadguru Jayadeva Murugarajendra Medical College, Davangere (Karnataka), India	A11	10.1136/bmjgh-2016-EPHPabstracts.14	Full text not available
A cross sectional study of socio-demographic determinant of diarrhea among underfive children of rural area of District-Hapur	Sisodia, M.S.; Kumar, R.; Pawaiya, A.S.; Mishra, S.	Introduction- Diarrhea constitutes one of the major causes of infant mortality and morbidity in developing countries. India is among top 15 countries in number of deaths in underfive children due to diarrhea. Objective- To study the Socio-demographic determinant of diarrhea among under five children of rural area of district-Hapur Material and Methods- By using Pre design semi structure questionn…	2016		Indian Journal of Public Health Research and Development	7	2	304-309	10.5958/0976-5506.2016.00112.1	No care seeking questions
Cholera outbreak investigation, Gajala community, Birnin Kudu Local Government Area (LGA), Jigawa State, Nigeria, September 2015	Nnaji, R.N.; Ajumobi, O.; Bala, U.; Oladimeji, A.; Sarki, M.; Usman, R.; Buba, M.; Sale, F.; Osigwe, U.; Nguku, P.	Background: Outbreaks of cholera are common in Nigeria, at week 40 this year, it has occurred in 18 states (95 LGAs). Overall, 4542 cases has been recorded, case fatality rate (CFR) 3.87%. An outbreak of cholera was reported in Gajala community, Birnin Kudu Local Government Area, Jigawa State, Nigeria on September 16th, 2015. We carried out an investigation to confirm, characterize, assess the ma…	2016		International Journal of Infectious Diseases	45	(Nnaji R.N.) Nigerian Field Epidermiology and Laboratory Training Program, Abuja, F.C.T, Nigeria(Ajumobi O.) Nigeria Field Epidemiology and Laboratory Training Programme (NFELTP), Abuja, Nigeria(Bala U.) Jigawa State Ministry of Health, Dutse, Nigeria(Ola	144-145	10.1016/j.ijid.2016.02.351	Full text not available
Effects of the integrated community case management of childhood illness strategy on child mortality in Ethiopia: A cluster randomized trial	Amouzou, A.; Hazel, E.; Shaw, B.; Miller, N.P.; Tafesse, M.; Mekonnen, Y.; Moulton, L.H.; Bryce, J.; Black, R.E.	We conducted a cluster randomized trial of the effects of the integrated community case management of childhood illness (iCCM) strategy on careseeking for and coverage of correct treatment of suspected pneumonia, diarrhea, and malaria, and mortality among children aged 2-59 months in 31 districts of the Oromia region of Ethiopia. We conducted baseline and endline coverage and mortality surveys ap…	2016		American Journal of Tropical Medicine and Hygiene	94	3	596-604	10.4269/ajtmh.15-0586	No care seeking data
Utilisation of staff clinic facility in a northwest nigeria hospital: Emerging challenges for the national health insurance scheme	Michael, G.C.; Grema, B.A.; Yakubu, S.O.; Aliyu, I.	Background: The health status of workers and their families affects workplace productivity. The National Health Insurance Scheme (NHIS) objective of improving healthcare accessibility to Nigerians has increased service utilisation but may pose new challenges to existing facilities. This study was undertaken to describe the pattern of clinic utilisation, disease entities of subjects, use of the ex…	2016		South African Family Practice	58	1	37-41	10.1080/20786190.2015.1079014	No care seeking questions
Evaluation of maternal and infant practices and illness in rural Nepal	Wolpert, K.; Ryan, S.; Fassl, B.; Levy, D.	Purpose of Study Although Nepal has introduced several programs to improve pediatric and newborn health, implementation of programs and adherence to guidelines is highly variable. The objectives of this study were to determine adherence to maternal-newborn care guidelines, to assess care quality for common pediatric conditions, and to identify barriers to providing optimal care. Methods Used A po…	2016		Journal of Investigative Medicine	64	1	214	10.1136/jim-d-15-00013.184	Full text not available
Effect of a large-scale social franchising and telemedicine program on childhood diarrhea and pneumonia outcomes in India	Mohanan, M.; Babiarz, K.S.; Goldhaber-Fiebert, J.D.; Miller, G.; Vera-HernÃ¡ndez, M.	Despite the rapid growth of social franchising, there is little evidence on its population impact in the health sector. Similar in many ways to private-sector commercial franchising, social franchising can be found in sectors with a social objective, such as health care. This article evaluates the World Health Partners (WHP) Sky program, a large-scale social franchising and telemedicine program i…	2016		Health Affairs	35	10	1800-1809	10.1377/hlthaff.2016.0481	No care seeking questions
Prevalence and determinants of childhood diarrheal disease in Lao PDR	Fong, M.; Measelle, J.R.; Mobasser, A.; Soulalay, S.; Einstein, S.; Niles, J.; Nijssen-Jordan, C.	Background: Childhood death from diarrhea is readily preventable; yet, diarrheal disease is the second leading cause of death in children under five (UNICEF & WHO, 2009). In Lao PDR, a lower-middle income country in Southeast Asia, about 11 percent of all under-five deaths in are accounted for by diarrhea (World Bank, 2014). The goals of this study were to understand the prevalence and determinan…	2016		Annals of Global Health	82	3	387		Full text not available
Child health services coverage in rural districts of Pakistan with the health services extension program	Ur Rehman, F.; Siddiqui, M.M.; Khan, M.M.; Zafar, S.; Ch, Z.A.; Qadir, I.; Ghanii, U.; Mobeen, A.	Aim: To explore whether introduction of HSEP has improved the coverage of child health services in the rural areas of District Multan. Methods: A cross sectional study was conducted in three randomly selected rural areas of District Multan, Southwest Pakistan. The data collection was undertaken during the months of May, June and July of 2009. A structured questionnaire was used to interview femal…	2015		Pakistan Journal of Medical and Health Sciences	9	4	1272-1275		No care seeking data
Health facility utilisation changes during the introduction of community case management of Malaria in South Western Uganda: An interrupted time series approach	Lal, S.; Ndyomugenyi, R.; Alexander, N.D.; Lagarde, M.; Paintain, L.; Magnussen, P.; Chandramohan, D.; Clarke, S.E.	Background: Malaria endemic countries have scaled-up community health worker (CHW) interventions, to diagnose and treat malaria in communities with limited access to public health systems. The evaluations of these programmes have centred on CHW's compliance to guidelines, but the broader changes at public health centres including utilisation and diagnoses made, has received limited attention. Met…	2015		PLoS ONE	10	9		10.1371/journal.pone.0137448	No care seeking questions
Factors affecting childhood diarrhoea and pneumonia careseeking behavior of mothers in a coastal area of Bangladesh	Haque, A.; Shaha, S.	BACKGROUND Childhood mortality is high in the developing countries and pneumonia and diarrhoea remain predominant causes of under-five child mortality, although causes of death from these diseases are preventable and treatable. A commitment has been made by the Government of the People's Republic of Bangladesh that preventable child deaths will be ended in the country before 2035. Lack of parents…	2015		Tropical Medicine and International Health	20	(Haque A.) Dept of Population Sciences, University of Dhaka, Dhaka, Bangladesh(Shaha S.) ICDDR B, Dhaka, Bangladesh	156-157	10.1111/tmi.12573	Full text not available
Paediatric health seeking and costing in Abidjan, CÃ´te d'Ivoire	Jaeger, F.N.; EssÃ©, C.; Esso, E.L.J.C.; Tanner, M.; Utzinger, J.; Dao, D.; Bonfoh, B.	BACKGROUND Appropriate use of paediatric health services is essential for the management of childhood diseases. As financial barriers are known to restrict use, the Ivorian government introduced free under-five healthcare in 2011. The aim of this study was to investigate use and cost of paediatric healthcare in Abidjan, the economic capital of CÃ´te d'Ivoire. METHODS Households with children aged…	2015		Tropical Medicine and International Health	20	(Jaeger F.N.; Tanner M.; Utzinger J.) Swiss Tropical and Public Health Institute, Basel, Switzerland(Jaeger F.N.; Tanner M.; Utzinger J.) University of Basel, Basel, Switzerland(Jaeger F.N.; EssÃ© C.; Esso E.L.J.C.; Dao D.; Bonfoh B.) Centre Suisse de Rech	353	10.1111/tmi.12574	Full text not available
Determinants of healthcare seeking for childhood illnesses and vaccination in urban Ethiopia	Geletu, Z.; Cunningham, M.; Magalona, S.; Morgan, K.	Background: Demographic and socio-demograpchic factors such as place of residence, maternal age, educational attainment, occupation, parity, house:hold wealth and religion are critical determinants of healthcare utilization. We examined socio-demographic determinants affecting child health service utilization in urban Ethiopia to support recommendations for policy makers and public health manager…	2015		Annals of Global Health	81	1	110-111		Full text not available
Determinants of coverage and availability of zinc and oral rehydration salts (ORS) in three Nigerian States	Akinjeji, A.	Globally, diarrhoea is responsible for 11% of all under-five deaths in 2010, and Africa accounts for over 40% of the global diarrhoea mortality burden. In Nigeria, it is the third largest cause of death in children under age five after malaria and pneumonia. While it is well established that WHO recommended treatments such as Oral Rehydration Salts (ORS) and Zinc can prevent the majority of diarr…	2014		American Journal of Tropical Medicine and Hygiene	91	5	25		Full text not available
Population-based incidence of rotavirus among children aged < 5 years in the catchment areas of two diarrhea surveillance hospitals in Dhaka, Bangladesh	Paul, R.C.; Faruque, A.S.; Malek, M.A.; Luby, S.P.	Rotavirus is the most common cause of severe diarrhea in children worldwide. It is a vaccine-preventable disease. However, introduction of a vaccine in a resource constrained country like Bangladesh depends on its cost-effectiveness which, in turn, depends on incidence. icddr,b conducts diarrhea surveillance in its Dhaka and Mirpur hospital, but hospital-based incidence underestimates the real bu…	2014		American Journal of Tropical Medicine and Hygiene	91	5	127		Full text not available
A study on cause of death and assessment of the preventability of infant deaths in a tribal block of south Gujarat	Patel, A.; Chauhan, S.	Introduction: With decrease in IMR, it becomes important to find out cause of death and assess the preventability for each case of infant death. In India, data on the local prevalent causes of death in general and infant death in particular are virtually non-existent. No such community-based study has been undertaken in Gujarat. This study was carried out with objective of finding out cause of de…	2014		Indian Journal of Public Health Research and Development	5	2	167-171	10.5958/j.0976-5506.5.2.097	Illness not diarrhea
Viewing human health through the lens of livestock health: Linked human and animal syndromic surveillance	Mwangi, T.; Njenga, K.; Otiang, E.; Munyua, P.; Ogola, E.; Marsh, T.; Yoder, J.; Noh, S.; McElwain, T.; Palmer, G.	Background: For most rural households in sub-Saharan Africa, livestock health and human health are closely related. Within a household, the health of livestock is crucial in meeting household nutritional needs, socio-economic needs, and in averting the burden associated with zoonotic diseases. Although the relationship between animal and human health and welfare is recognized, there is a dearth o…	2014		International Journal of Infectious Diseases	21	(Mwangi T.; Marsh T.; Yoder J.; Noh S.; McElwain T.; Palmer G.) Washington State University, Pullman, WA, United States(Njenga K.; Munyua P.) Centers for Disease Control and Prevention, Nairobi, Kenya(Otiang E.; Ogola E.) Kenya Medical Research Istitute/C	36	10.1016/j.ijid.2014.03.488	Full text not available
Use of population-based surveillance to determine the incidence of rotavirus gastroenteritis in an Urban slum and a rural setting in Kenya	Breiman, R.F.; Cosmas, L.; Audi, A.; Mwiti, W.; Njuguna, H.; Bigogo, G.M.; Olack, B.; Ochieng, J.B.; Wamola, N.; Montgomery, J.M.; Williamson, J.; Parashar, U.D.; Burton, D.C.; Tate, J.E.; Feikin, D.R.	BACKGROUND:: Rotavirus gastroenteritis is a major cause of mortality among children <2 years of age. Disease burden data are important for introducing and sustaining new rotavirus vaccines in immunization programs. METHODS:: We analyzed population-based infectious disease surveillance data from 2007 to 2010 from Kenyan sites in rural and urban slum areas. Stool specimens were collected from patie…	2014		Pediatric Infectious Disease Journal	33	SUPPL. 1	S54-S61	10.1097/INF.0000000000000094	Illness not diarrhea
Rotavirus gastroenteritis among children less than 5 years of age in private outpatient setting in urban India	Namjoshi, G.S.; Mitra, M.; Lalwani, S.K.; Sachdeva, A.; Balasubramanian, S.; Babji, S.; Ghosh, A.; Pandey, S.; Kulkarni, S.; Goyal, V.K.	Burden of rotavirus gastroenteritis (RVGE) in outpatient setting in India is not fully understood. A prospective study was undertaken to describe RVGE among Indian children less than 5 years of age presenting in outpatient departments with acute gastroenteritis (AGE). This study was conducted at 11 outpatient departments (OPDs) of private pediatric clinics in urban areas of India. A total of 605 …	2014		Vaccine	32	S1	A36-A44	10.1016/j.vaccine.2014.03.070	No care seeking questions
Medication use among children 0-14 years old: Population baseline study	Cruz, M.J.B.; Dourado, L.F.N.; Bodevan, E.C.; Andrade, R.A.; Santos, D.F.	Objective Determine the prevalence of medication use in children and adolescents in 20 municipalities of Vale do Jequitinhonha, Minas Gerais-Brazil, showing the main groups and variables that may have influenced useMethods Descriptive population-based survey sample of 555 interviews, selected by simple random cluster sampling of 137 census tracts. Inclusion criteria were age > 14 years, mandatory…	2014		Jornal de Pediatria	90	6	608-615	10.1016/j.jped.2014.03.004	No care seeking questions
Mortality Rates above Emergency Threshold in Population Affected by Conflict in North Kivu, Democratic Republic of Congo, July 2012â€“April 2013	CarriÃ³n MartÃ­n, A.I.; Bil, K.; Salumu, P.; Baabo, D.; Singh, J.; Kik, C.; Lenglet, A.	The area of Walikale in North Kivu, Democratic Republic of Congo, is intensely affected by conflict and population displacement. MÃ©decins-Sans-FrontiÃ¨res (MSF) returned to provide primary healthcare in July 2012. To better understand the impact of the ongoing conflict and displacement on the population, a retrospective mortality survey was conducted in April 2013. A two-stage randomized cluster…	2014		PLoS Neglected Tropical Diseases	8	9		10.1371/journal.pntd.0003181	No care seeking data
Evaluation of community supports of child under three years diarrhea at home after eight years of implementation of the strategy C-IMCI in five districts in Togo	Tchagbele, O.B.; Segbedji, K.A.R.; Djadou, K.E.; Azoumah, K.D.; Koffi, K.S.; Atakouma, Y.D.; Agbere, A.D.	Objective. - To evaluate the level of implementation of support of child diarrhea at home sincethe introduction of the Integrated Management of Childhood Illness in the community (C-IMCI)in 2005 in Togo.Methods. - This was an analytical cross-sectional study conducted from 2nd to 12th July 2013simultaneously in five districts of support from the non-governmental organization Plan Togo.Socio-demog…	2014		Journal de Pediatrie et de Puericulture	27	6	271-275	10.1016/j.jpp.2014.10.002	No care seeking data
A study of morbidity pattern of under fives and health seeking behavior of their parents in a coastal region of Pondicherry, South India	Venkatachalam, J.; Singh, Z.; Purty, A.J.; Narayanan, S.; Sathya, G.R.	Background: Childhood morbidity and mortality rates are high in India as compared to other Asian countries. These health indicator rates vary between states and are dependent on prevailing sociocultural factors and the health care delivery system; also both have a bearing on the health seeking behavior of community. We studied the morbidity pattern of under-fives, health seeking behavior of their…	2014		Indian Journal of Public Health Research and Development	5	4	41-46	10.5958/0976-5506.2014.00009.6	Illness not diarrhea
A study on morbidity pattern, treatment seeking behavior and healthcare expenditure among urban poor of Danapur Slums of Patna, India	Navneet, R.; Anjali, R.; Fawaz, S.	Objective: To determine the morbidity pattern, treatment seeking behavior and health care expenditure among urban poor. Method: A cross-sectional household survey was carried out in four selected slums in Danapur, Patna Bihar India. The analysis was based on self-reported illness episodes, place of treatment and their costs. Results: The morbidity pattern showed cough, cold, diarrhea and diabetes…	2014		Indian Journal of Public Health Research and Development	5	4	215-220	10.5958/0976-5506.2014.00045.X	Illness not diarrhea
The hidden burden of trichinellosis in Vietnam: A postoutbreak epidemiological study	Vu Thi, N.; Trung, D.D.; Litzroth, A.; Praet, N.; Nguyen Thu, H.; Nguyen Manh, H.; Dorny, P.	A cross-sectional study was conducted in Muong Lat town (Thanh Hoa province, North Vietnam), following the confirmed diagnosis of trichinellosis in six patients from that town who had eaten hunted wild boar meat during the Vietnamese lunar year celebration. All inhabitants who declared to have eaten undercooked or raw wild boar meat at the celebration and showed at least one clinical symptom comp…	2013		BioMed Research International	2013	(Vu Thi N., ngancvd@gmail.com) Parasitology Section, National Centre for Veterinary Diagnosis, 11/78 Giai Phong, Phuong Mai, Dong Da, Hanoi, Viet Nam(Dorny P., pdorny@itg.be) Laboratory of Parasitology, Faculty of Veterinary Medicine, Ghent University, 13		10.1155/2013/149890	No care seeking questions
Health seeking behavior among members of the households; case of gucha south district, kisii county, Kenya	Mogere, D.M.	Objectives: To investigate health seeking behavior among households with sick persons. Methods: Household baseline survey was carried out in June 2012 where 10 sub locations randomly selected were surveyed. A structured questionnaire was administered to heads of households. Results: A total of 1427 households were surveyed. Questionnaire response rate was 83%. Thirty six percent (423/1181) of the…	2013		Value in Health	16	7	A676	10.1016/j.jval.2013.08.1978	Full text not available
Variation in the quality and cost of treatment for childhood diarrhea, malaria and pneumonia: Community and facility based care in rural Uganda	Soremekun, S.; Kasteng, F.; Lingam, R.; Asbroek, G.T.; Vassall, A.; Kirkwood, B.; Nanyonjo, A.; Kertho, E.; Kallander, K.	Diarrhoea, malaria and pneumonia together account for 36% of deaths in children under 5yrs of age, yet facility-based treatment is often inaccessible or inadequate in low income/rural settings. Integrated community case management (iCCM) has been recommended by the WHO/UNICEF as an effective means of tackling the treatment gap through the training and deployment of community health workers (CHWs)…	2013		American Journal of Tropical Medicine and Hygiene	89	5	285		Full text not available
Incidence of acute gastroenteritis-associated mortality among children under five years of age in Bangladesh, 2010-12	Ahmed, M.; Al-Mamun, A.; Abedin, J.; Luby, S.P.; Satter, S.M.; Paul, R.C.; Widdowson, M.-A.; Sturm-Ramirez, K.; Heffelfinger, J.D.; Rahman, M.; Gurley, E.S.	In Bangladesh, diarrhea-related deaths are common among children <5 years. The objective of this study was to estimate acute gastroenteritisrelated mortality among children <5 years. We randomly selected 20 unions, the smallest administrative unit in Bangladesh, from the catchment areas of 11 tertiary hospitals from July to December 2012. We used social-networking to identify children aged <5 yea…	2013		American Journal of Tropical Medicine and Hygiene	89	5	427		Full text not available
Development of nutrition education package on child care and feeding practices for rural women in Enugu states, Nigeria: A positive deviant approach	Mbah, O.; Ene-Obong, N.; Eme, P.	Background and objectives: The burden of nutrition related disease is greatest among the vulnerable and disadvantaged groups including rural women. The study describes the development of 12-lesson based nutrition education package for rural women in Enugu State. Methods: The study involved 91 mothers in a community of Eha-Amufu, Enugu State. Mothers were classified as Positive Deviants (PDs) and …	2013		Annals of Nutrition and Metabolism	63	(Ene-Obong N.; Eme P.)(Mbah O.) University of Nigeria, Nsukka, Nigeria	1056	10.1159/000354245	Full text not available
Variations in health, illness and health care-seeking behaviour of those in the upper social hierarchies in a caribbean society	Bourne, P.A.	AIM: To provide pertinent information on the upper class in regards to their general health status, illnesses, typology of illnesses, health care seeking behaviours and factors which determine their (1) moderate-to-very good health status, (2) illness, and (3) health care seeking behaviour in order to make available to policy specialists and public health practitioners information on this group, …	2013		TAF Preventive Medicine Bulletin	12	4	425-436	10.5455/pmb.1-1352999131	Illness not diarrhea
Community incidence of pathogen-specific gastroenteritis: Reconstructing the surveillance pyramid for seven pathogens in seven European Union member states	Haagsma, J.A.; Geenen, P.L.; Ethelberg, S.; Fetsch, A.; Hansdotter, F.; Jansen, A.; Korsgaard, H.; O'Brien, S.J.; Scavia, G.; Spitznagel, H.; Stefanoff, P.; Tam, C.C.; Havelaar, A.H.	By building reconstruction models for a case of gastroenteritis in the general population moving through different steps of the surveillance pyramid we estimated that millions of illnesses occur annually in the European population, leading to thousands of hospitalizations. We used data on the healthcare system in seven European Union member states in relation to pathogen characteristics that infl…	2013		Epidemiology and Infection	141	8	1625-1639	10.1017/S0950268812002166	Not primary research
Understanding the barriers to the utilization of primary health care in a low-income setting: Implications for health policy and planning	Muhammed, K.A.; Umeh, K.N.; Nasir, S.M.; Suleiman, I.H.	The essence of primary health care is the provision of essential health services and commodities to individuals and communities using available, acceptable and sustainable resources. However, there has been a growing lack of confidence by the populace as evidenced by poor utilization of the services. This study sought to identify the predominant barriers affecting the utilization of primary healt…	2013		Journal of Public Health in Africa	4	2	64-67	10.4081/jphia.2013.e13	Illness not diarrhea
High emergency department and urgent care use when sick children cannot attend child care	Hashikawa, A.N.	Background: Previous studies have shown that children in child care are sick more often with colds and diarrheal illness than children who are not in child care. Children with mild illness are often unnecessarily excluded from child care, necessitating a health care visit. Little is known about the medical care-seeking behavior of parents with sick children excluded from child care. Objectives: T…	2013		Academic Emergency Medicine	20	5	S37-S38	10.1111/acem.12115	Full text not available
Local concepts of infant illness among Mam-Mayan women and impact on feeding practices: A qualitative study in the Western Highlands of Guatemala	Kincaid, M.; Bermudez, O.I.; Chomat, A.M.; Escobar, M.; Garcia, M.; Garcia, R.; Scott, M.E.; Koski, K.G.; Solomons, N.W.	Objectives: To examine maternal beliefs regarding etiology, presentation and treatment of prevalent child illnesses in rural Mam-Mayan Guatemalan communities. Methods: 9 pregnant and 9 early-lactating women already enrolled in a concurrent maternal-infant health study participated in semi-structured, in-depth interviews. Two focus groups were conducted with community women. All interviews were au…	2013		FASEB Journal	27	(Kincaid M.; Bermudez O.I.; Chomat A.M.) School of Medicine, Tufts University, Boston, MA, United States(Chomat A.M.; Scott M.E.) Institute of Parasitology, McGill University, Ste-Anne de Bellevue, QC, Canada(Koski K.G.) School of Dietetics and Human Nutr			Full text not available
Use of drugs and treatment cost in acute watery diarrhoea of under-2 children attending a tertiary hospital of Bogra	Muraduzzaman, A.K.M.; Rashed-Ul Islam, S.M.; Mahmudur Rahman Siddiqui, M.	A cross-sectional study was conducted in Mohammad Ali hospital (MAH) of Bogra from Bangladesh to evaluate the hand washing and exclusive breast feeding (EBF) practice and to explore the rational use of anti-diarrhoeal therapy in Acute Watery Diarrhea (AWD) and expenditure of the family in treatment. A total of 660 under-2 children attending at MAH with the complaints of AWD were selected for the …	2013		Journal of Medicine (Bangladesh)	14	2	149-152	10.3329/jom.v14i2.19666	Convenience sample
The policy of free healthcare for children under the age of 6Â years in Vietnam: Assessment of the uptake for children hospitalised with acute diarrhoea in Ho Chi Minh City	Shieh, M.; Thompson, C.; Phan Vu Tra, M.; Thi Thuy Linh, V.; Tediosi, F.; Merson, L.; Farrar, J.J.; Manh Tuan, H.; Lu Viet, H.; Thi Ngoc Tuyet, P.; Baker, S.	Objective: To assess the proportion of, and reasons for, households not utilising the policy of free healthcare for children under 6Â years of age (FCCU6) for hospitalisation with diarrhoea, and assess the risk of catastrophic expenditure for households that forgo FCCU6 and pay out of pocket. Methods: Invoices detailing insurance information and charges incurred from 472 hospitalised diarrhoeal c…	2013		Tropical Medicine and International Health	18	12	1444-1451	10.1111/tmi.12208	No care seeking questions
Determinants of household costs associated with childhood diarrhea in 3 South Asian settings	Rheingans, R.; Kukla, M.; Faruque, A.S.G.; Sur, D.; Zaidi, A.K.M.; Nasrin, D.; Farag, T.H.; Levine, M.M.; Kotloff, K.L.	In addition to being a major cause of mortality in South Asia, childhood diarrhea creates economic burden for affected households. We used survey data from sites in Bangladesh, India, and Pakistan to estimate the costs borne by households due to childhood diarrhea, including direct medical costs, direct nonmedical costs, and productivity losses. Mean cost per episode was $1.82 in Bangladesh, $3.3…	2012		Clinical Infectious Diseases	55	SUPPL. 4	S327-S335	10.1093/cid/cis764	Not primary research
Piloting integrated community case management of malaria, pneumonia and diarrhea in private sector drug shops in Uganda	Awor, P.; Wamani, H.; Bwire, G.; Jagoe, G.; Peterson, S.	Integrated Community Case Management (iCCM) of malaria, pneumonia and diarrhoea is typically implemented by lay community volunteers. However, the majority of febrile children in Uganda first seek care from the private sector, particularly at drug shops. The objective is to assess the feasibility and effects on quality of care of introducing diagnostics (malaria Rapid Diagnostic Tests and Respira…	2012		American Journal of Tropical Medicine and Hygiene	87	5	171		Illness not diarrhea
Acute diarrhea in indigenous adult population in nepal	Bodhidatta, L.; Shrestha, S.K.; Thapa, L.B.; Srijan, A.; Mason, C.J.	Diarrheal disease is generally accepted as a major cause of childhood morbidity and mortality in developing countries. As population in developing countries have early and repeatedly exposed to enteric pathogens, acute diarrhea in adults is believed to be uncommon or relatively mild and has less public health concerns. Therefore, data on adult diarrhea etiology is scarcely available. We conducted…	2012		American Journal of Tropical Medicine and Hygiene	87	5	319		Full text not available
Evaluation of the health awareness package for the improvement of knowledge, attitudes and practices (KAP) of secondary school students at rural areas of Paschim Medinipur, West Bengal	Maiti, S.; Chatterjee, K.; Monjur Ali, K.; Jana, K.; Kanti Bera, T.; Ghosh, D.	Children are the most important natural resource of our community. Their survival, protection and development are the prerequisite for the future development of humanity. The present study explored the school-based, preventive approach of diseases and also evaluates the acceptability and effectiveness of health awareness programme of secondary schoolers. The programme was organized in the three r…	2012		Indian Journal of Public Health Research and Development	3	4	41-46		No care seeking questions
Healthcare-seeking behaviour among the tribal people of bangladesh: Can the current health system really meet their needs?	Rahman, S.A.; Tara Kielmann, B.M.; Normand, C.	Despite the wealth of studies on health and healthcare-seeking behaviour among the Bengali population in Bangladesh, relatively few studies have focused specifically on the tribal groups in the country. This study aimed at exploring the context, reasons, and choices in patterns of healthcare-seeking behaviour of the hill tribal population of Bangladesh to present the obstacles and challenges face…	2012		Journal of Health, Population and Nutrition	30	3	353-365	10.3329/jhpn.v30i3.12299	Qualitative
Care-seeking for accidental bowel leakage	Brown, H.W.; Wexner, S.D.; Lukacz, E.S.	Objectives: To characterize factors associated with care-seeking among women with accidental bowel leakage (ABL). Methods: A sub-analysis of 938 women with ABL identified in an internet community-based survey of 5,817 US women â‰¥45 years old was performed. Demographics, medical history, severity of incontinence, quality of life, coping and care-seeking were assessed using questions derived from …	2012		Female Pelvic Medicine and Reconstructive Surgery	18	5	S54-S55	10.1097/SPV.0b013e31826abf55	Full text not available
Short-term medical response in Haiti: Epidemiology and model for delivery of care	Prentiss, K.; Arshad, S.; Prentiss, T.; Zervos, T.; King, S.; Zervos, M.	Objectives: This report describes an acute care medical mission clinic model and data collected on diseases seen during a trip organised by International Medical Relief (IMR) during the period from July 2-10, 2011 in Haiti. Methods: The team consisted of 40 members including medical, dental and community education professionals in 7 locations within and around the capital, Port au Prince. Results…	2012		Clinical Microbiology and Infection	18	(Prentiss K.; Arshad S.; Prentiss T.; Zervos T.; King S.; Zervos M.) Denver, Detroit, United States	817	10.1111/j.1469-0691.2012.03803.x	No care seeking questions
Effect of the expanded program on immunization contact method of data collection on health behaviors in Mali	Wei, S.C.; Vanden Eng, J.L.; Patterson, A.E.; Doumbia, S.; Kleinbaum, D.G.; Ryman, T.K.; TourÃ©, M.B.; McMorrow, M.L.	Background. The Expanded Program on Immunization Contact Method (EPI-CM) is a proposed monitoring and program management tool for developing countries. The method involves health workers tallying responses to questions about health behaviors during routine immunizations and providing targeted counseling. We evaluated whether asking caretakers about health behaviors during EPI visits led to change…	2012		Journal of Infectious Diseases	205	SUPPL. 1	S103-S111	10.1093/infdis/jir798	Illness not diarrhea
The burden of pediatric diarrhea: Perceptions of cost among Bolivian caregivers	Burke, R.M.; Embrey, S.R.; Rebolledo, P.A.; IÃ±iguez, V.; Leon, J.S.	Bolivia has high rates of diarrhea related child morbidity and mortality. While child diarrhea is known to be costly to the Bolivian state, Bolivian caregivers beneft from universal insurance for their children and are believed to have minimal expenses associated with diarrhea. The study goal was to characterize caregiver costs and cost perceptions associated with seeking treatment for pediatric …	2011		American Journal of Tropical Medicine and Hygiene	85	6	129-130		No care seeking data
Delivering integrated case management of children in Uganda through a two tier social franchise linking chws with private clinics	Mukasa, S.M.; Buyungo, P.; Mugerwa, R.; Sensalire, S.; Geiss, M.	In Uganda, most efforts to improve health of children under fve are delivered via the public sector and yet recent studies show that 60-83% of the population seek initial care from private providers. Community interventions that result in early diagnosis and treatment from trained providers in the public or private sector could signifcantly reduce severe death and disease among children under fve…	2011		American Journal of Tropical Medicine and Hygiene	85	6	326		Special population
The impact of a communication campaign on use of oral rehydration solution by mothers of children under five in Malawi	Irena, A.; Kwak, C.; Buszin, J.; Littrell, M.	The use of oral rehydration solution (ORS) has stagnated at 40% in most countries since 1995. Population Services International (PSI) began a social marketing program in 2005 in Malawi to improve access to and use of Thanzi ORS for children under fve. PSI uses targeted communications to bring about behavior change in early recognition and treatment seeking during diarrheal illness. Repeated house…	2011		American Journal of Tropical Medicine and Hygiene	85	6	442		Full text not available
Health seeking behavior in Centro Habana, Cuba: The family doctor as entry point to the health care system	Rodriguez-SalvÃ¡, A.; Diaz-Pinera, A.; GarcÃ­a-Roche, R.; Guerra-Chang, M.; Balcindes-Acosta, S.; Jova-Morel, R.; De Vos, P.; Van Der Stuyft, P.	Introduction: In Cuba, family doctors' responsibilities are well-defined. They ought to be the entry point to the health care system and the point of synthesis for the patient's ailments. To assess this function we analyzed health seeking behavior in Havana. Material and Methods We took a random sample of 408 of the 7500 families in the Marcio Manduley health area in Centro Habana, Cuba. In April…	2011		Tropical Medicine and International Health	16	(Rodriguez-SalvÃ¡ A.; Diaz-Pinera A.; GarcÃ­a-Roche R.; Balcindes-Acosta S.; Jova-Morel R.) National Institute of Hygiene, Epidemiology and Microbiology, Havana, Cuba(Guerra-Chang M.) Municipal Health Direction, Centro Habana, Havana, Cuba(De Vos P.; Van De	91		Full text not available
Risk factors contributing to child's progression to severe disease in rural Tanzania	Kahabuka, C.; Hinderaker, S.G.; Kvale, G.	INTRODUCTION: Mild cases of malaria, pneumonia and diarrhea are treatable with complete recovery, however mortality is significantly high when children presents to the hospital with severe disease. We assessed at how care seeking behaviours and other factors contributed to severity of disease among children presenting to hospitals in rural Tanzania. METHODS AND MATERIALS: We used an interviewer a…	2011		Tropical Medicine and International Health	16	(Kahabuka C.; Hinderaker S.G.; Kvale G.) Bergen University, Norway	311		Full text not available
Help seeking for children with severe pneumonia and diarrhoea in rural Guatemala	Stanistreet, D.; Bruce, N.; Shiels, C.; Pope, D.	BRIEF INTRODUCTION: Globally, about 10 million children under five die every year, almost all of them in low income countries. Pneumonia is the leading single cause of mortality (19% of all deaths) in children under five, followed by diarrhoea (17%). In Guatemala, in 2000, under-5 mortality was 55.7 per 1000 child years, but in rural areas it is estimated to be at least 80 per 1000 per year. The …	2011		Tropical Medicine and International Health	16	(Stanistreet D.; Bruce N.; Shiels C.; Pope D.) University of Liverpool, United Kingdom	338-339		Full text not available
Integrating home-based environmental interventions (IHIP): A community-randomised trial to improve indoor air pollution, drinking water quality and child nutrition in rural Peru	Hartinger, S.; Hattendorf, J.; Lanata, C.; Gil, A.; Verastegui, H.; MÃ¤usezahl, D.	INTRODUCTION: Today, 8.8 million children die annually, 18% attributed to pneumonia and 15% to diarrhoea. The combination of simple, effective interventions is cost-effective and synergistic effects on health outcomes might reduce disease burden. We developed and evaluated the impact of delivering an Integrated Home-based Intervention Package (IHIP) that would reduce acute lower respiratory infec…	2011		Tropical Medicine and International Health	16	(Hartinger S.; Hattendorf J.; MÃ¤usezahl D.) Swiss Tropical and Public Health Institute, Basel, Belgium(Lanata C.; Gil A.; Verastegui H.) Instituto de InvestigaciÃ³n Nutricional, Lima, Peru	354-355		Full text not available
Parent's healthcare utilization patterns for children's severe symptoms in a rural hospital in Ghana: Is there a disadvantage for girls?	Reime, B.; Krumkamp, R.; Loag, W.; Sarpong, N.; May, J.	INTRODUCTION: Previous studies suggested that parents in rural areas in Ghana may be less willing to pay for hospital care for daughters compared to sons. We examined the association between the child's gender, health-related factors and parental socio-demographic characteristics in children presented in hospital for the symptoms fever (malaria suspect or sepsis suspect), productive cough or diar…	2011		Tropical Medicine and International Health	16	(Reime B.; Krumkamp R.; Loag W.; May J.) Bernhard-Nocht-Institute for Tropical Medicine, Hamburg, Germany(Sarpong N.) Kumasi Centre for Collaborative Research in Tropical Medicine, Kumasi, Ghana	363		Full text not available
Influences on healthcare-seeking during final illnesses of infants in under-resourced South African settings	Sharkey, A.; Chopra, M.; Jackson, D.; Winch, P.J.; Minkovitz, C.S.	To examine how health caregivers in under-resourced South African settings select from among the healthcare alternatives available to them during the final illness of their infants, qualitative interviews were conducted with 39 caregivers of deceased infants in a rural community and an urban township. Nineteen local health providers and community leaders were also interviewed to ascertain opinion…	2011		Journal of Health, Population and Nutrition	29	4	379-387	10.3329/jhpn.v29i4.8455	Qualitative
The epidemiology of clostridium difficile infections at kaiser permanente	Kuntz, J.L.; Johnson, E.S.; Raebel, M.A.; Petrik, A.F.; Yang, X.; Glenn, K.; Thorp, M.L.; Neil, N.; Smith, D.H.	Background: Clostridium difficile is the most common cause of healthcare-associated infectious diarrhea in the U.S. Few population-based studies of the epidemiology of incident C. difficile infection (CDI) exist. Objectives: To describe the epidemiology of CDI; extrapolate the incidence of CDI to the U.S. population; and identify patient characteristics that predict inpatient versus outpatient id…	2011		Pharmacoepidemiology and Drug Safety	20	(Kuntz J.L.; Johnson E.S.; Petrik A.F.; Yang X.; Thorp M.L.; Smith D.H.) Kaiser Permanente Northwest Center for Health Research, Portland, OR, United States(Raebel M.A.; Glenn K.) Kaiser Permanente Colorado Institute for Health Research, Denver, CO, Unite	S179	10.1002/pds.2206	Full text not available
Rotavirus illness in Canadian emergency departments 2007-9	Le Saux, N.; Embree, J.; Halperin, S.A.; Vaudry, W.; Bettinger, J.; Fan, S.; Samson, H.; Dery, P.	Background: In Canada, the clinical spectrum of rotavirus infections ranges from mild diarrhea and vomiting potentially resulting in dehydration but rarely death. Rotavirus vaccines have the potential to reduce the morbidity and severity of infections. This prospective study of rotavirus-related Emergency Department visits is intended to contribute to evidence-based decision-making of public fund…	2011		Paediatrics and Child Health	16	(Le Saux N.; Embree J.; Halperin S.A.; Vaudry W.; Bettinger J.; Fan S.; Samson H.; Dery P.) Children's Hospital of Eastern Ontario, Ottawa, ON, Canada	23A		Full text not available
Treatment seeking behavior of caregivers who have children with diarrhea in Bolivia	Cowden, C.L.; Smith, E.R.; Forney, K.; Wagner, D.; IÃ±iguez, V.; Leon, J.	Diarrhea is a major cause of morbidity and mortality worldwide in children under five years of age. In Bolivia, the child mortality rate is 65 deaths per 1,000 children and diarrhea causes 37% of these deaths. The decisions made by caregivers when their child has diarrhea profoundly impacts their child's prognosis. The goal of this study was to determine the relationship between socio-economic st…	2010		American Journal of Tropical Medicine and Hygiene	83	5	11		Full text not available
Poverty, diarrhea, and treatment costs: Unraveling the relationship	Smith, E.R.; Iniguez, V.; King, J.P.; Leon, J.S.	In Bolivia, the under-five mortality rate is 65 per 1,000 children, and diarrhea is responsible for 37% of these deaths. Pediatric diarrhea causes a substantial economic burden to households and healthcare systems. The goal of this study was to identify demographic, etiologic, and behavioral factors associated with catastrophic costs resulting from treatment of gastroenteritis. We interviewed 384…	2010		American Journal of Tropical Medicine and Hygiene	83	5	34-35		Full text not available
Mortality trends observed in population-based surveillance of an urban informal settlement, Kibera, Kenya, 2007-2009	Olack, B.; Feikin, D.R.; Cosmas, L.O.; Odero, K.O.; Okoth, G.O.; Breiman, R.F.	Rapid urbanization in sub-Saharan Africa has led to new and expanded informal settlements, where dense populations with sub-standard hygiene and sanitation threaten health of residents. Mortality among residents of such settlements has not been well-characterized. In 2005, we established population-based infectious disease surveillance (PBIDS) within Kibera, the largest contiguous slum in Africa.…	2010		American Journal of Tropical Medicine and Hygiene	83	5	146		No care seeking data
Morbidity prevalence and health care utilization among older adults in India	Agrawal, G.; Arokiasamy, P.	India is experiencing accelerated demographic transition. The country will face the challenge of dealing with problem of population aging in the coming decades. Amidst socioeconomic consequences, health risks among older adults are rising rapidly especially on account of noncommunicable diseases. Given such background, this study assesses the pattern of disease burden, health care utilization, an…	2010		Journal of Applied Gerontology	29	2	155-179	10.1177/0733464809339622	Not primary research
Perceptual obstacles to optimal infant and young children feeding during childhood diarrhoea	Ferdous, T.; Roy, S.K.	Introduction: Beliefs and cultural practices influence people's health-seeking behavior. The study attempted to examine the impact of perception of caregivers on nutrition and feeding patterns during diarrhoeal episodes in young (under 3 year) children. Methodology: Data were collected through focus group discussions and in-depth interviews of family caregivers and health professionals. Informati…	2010		South African Journal of Clinical Nutrition	23	3	S22-S23		Full text not available
Use of traditional medicine versus use of the community-based primary health care clinic by the San community at Platfontein	de Jager, G.F.; Prinsloo, E.A.M.; Joubert, G.	Introduction: Working amongst a San community led to the observation that, despite the availability of modern healthcare, high mortality and morbidity associated with disease, such as dehydration, malnutrition and tuberculosis, still prevailed. This study aimed to determine how traditional beliefs and customs influenced the utilisation of Western medicine. Methods: An observational-descriptive st…	2010		South African Family Practice	52	6	542-547	10.1080/20786204.2010.10874045	Convenience sample
RotaTeqÂ®, a pentavalent rotavirus vaccine: Efficacy and safety among infants in Europe	Vesikari, T.; Itzler, R.; Karvonen, A.; Korhonen, T.; Van Damme, P.; Behre, U.; Bona, G.; Gothefors, L.; Heaton, P.M.; Dallas, M.; Goveia, M.G.	A pentavalent human-bovine reassortant oral rotavirus vaccine, RotaTeqÂ®, was evaluated among nearly 70,000 infants in the Rotavirus Efficacy and Safety Trial (REST), of which 30,523 were from Europe. All infants were followed for serious adverse events as well as hospitalizations and emergency department (ED) visits. All adverse events, health care utilization, and RVGE regardless of severity we…	2009		Vaccine	28	2	345-351	10.1016/j.vaccine.2009.10.041	No care seeking questions
Utilization of Child Health Care services in Thana Health Complex of Bangladesh: A study of Keraniganj	Ferdous, F.B.; Zafrul Azam, A.T.M.	This study is investigated the pattern of utilization of child health care services provided by the Thana Health Complex (THC) of Keraniganj. The overall aim of the study was to identify the factors that are affecting the use of Child Health Care (CHC) services and to provide policy recommendations for improving the utilisation of CHC facilities at the THC level. The study focuses on socio econom…	2009		Asian Journal of Epidemiology	2	2	20-32	10.3923/aje.2009.20.32	No care seeking questions
Rotavirus disease burden and impact and cost- effectiveness of a rotavirus vaccination program in Kenya	Tate, J.E.; Rheingans, R.D.; OReilly, C.E.; Obonyo, B.; Burton, D.C.; Tornheim, J.A.; Jaron, P.; Ochieng, B.; Kerin, T.; Calhoun, L.; Hame, M.; Laserson, K.; Breiman, R.F.; Feikin, D.R.; Mintz, E.D.; Widdowson, M.-A.	Background. The projected impact and cost-effectiveness of rotavirus vaccination are important for supporting rotavirus vaccine introduction in Africa, where limited health intervention funds are available. Methods. Hospital records, health utilization surveys, verbal autopsy data, and surveillance data on diarrheal disease were used to determine rotavirus-specific rates of hospitalization, clini…	2009		Journal of Infectious Diseases	200	SUPPL. 1	S76-S84	10.1086/605058	Not primary research
Perceptions about health processes among community members from small riverine populations in the peruvian rainforest	Bayer, A.M.; Carhuas, C.M.; Sanchez, J.F.; Beltran, M.; Razuri, H.R.; Zavaleta, C.; Halsey, E.S.; Montgomery, J.M.; Sanders, J.W.; Lescano, A.G.	Little is known about the processes that community members in the tropical rainforest of Peru follow to address day-to-day health issues. Therefore, the objective of this study was to describe the processes that the inhabitants of Loreto, Peru utilize to address the health problems of young children and adults. This study was conducted in four small-to medium-sized communities along the MaraÃ±on …	2009		American Journal of Tropical Medicine and Hygiene	81	5	127-128		Full text not available
Mortality among children with moderate-to-severe diarrhea in Rural Western Kenya, 2008	Omore, R.; O'Reilly, C.E.; Ochieng, B.; Blanton, E.; Crump, J.; Farag, T.H.; Berkeley, L.; Panchalingam, S.; Nataro, J.P.; Kotloff, K.; Levine, M.; Moke, F.; Ondeng, A.; Jaron, P.; Abir, A.; Okonji, C.; Parsons, M.; Bopp, C.; Oundo, J.; Vulule, J.; Adazu, K.; Feikin, D.; Laserson, K.; Mintz, E.; Breiman, R.F.	Diarrhea is a leading cause of childhood morbidity and mortality in sub-Saharan Africa. Data on risk factors for mortality are limited. We conducted a case-control study of moderate-to-severe diarrhea among Kenyan children <5 years old enrolled in the Global Enterics Multicenter Study. A case was defined as â‰¥3 loose stools in 24 hrs with â‰¥1 of the following: sunken eyes, skin tenting, dysente…	2009		American Journal of Tropical Medicine and Hygiene	81	5	330		Full text not available
Care-seeking practices in rural Rajasthan: Barriers and facilitating factors	Mohan, P.; Iyengar, S.D.; Agarwal, K.; Martines, J.C.; Sen, K.	Poor care seeking contributes significantly to high neonatal mortality in developing countries. The study was conducted to identify care-seeking patterns for sick newborns in rural Rajasthan, India, and to understand family perceptions and circumstances that explain these patterns. Of the 290 mothers interviewed when the infant was 1 to 2 months of age, 202 (70%) reported at least one medical con…	2008		Journal of Perinatology	28	SUPPL. 2	S31-S37	10.1038/jp.2008.167	Illness not diarrhea
Causes of deaths using verbal autopsy among adolescents and adults in rural western Kenya	Van Eijk, A.M.; Adazu, K.; Ofware, P.; Vulule, J.; Hamel, M.; Slutsker, L.	Objective: To establish causes and patterns of deaths among adolescents and adults (age >11 years) using verbal autopsy (VA) in a rural area of western Kenya where malaria and HIV are common. Methods: Village reporters reported all deaths in Asembo and Gem (population 135 000), an area under routine demographic surveillance. After an interval of â‰¥1 month, a trained interviewer used a structured…	2008		Tropical Medicine and International Health	13	10	1314-1324	10.1111/j.1365-3156.2008.02136.x	Illness not diarrhea
The use of prescribed and non-prescribed drugs in infants in Lagos, Nigeria	Oshikoya, K.A.; Njokanma, O.F.; Bello, J.A.; Ayorinde, E.O.	This study is aimed at determining the prevalence in Nigeria of parental use of prescribed and non-prescribed drugs to their infants, to identify the drugs involved and the determinants that promote the act amongst Nigerian mothers. A total of 736 mothers, selected from 20 Primary Health Care (PHC) centres during the immunization of their infants, were randomly selected and interviewed with a str…	2008		Journal of Medical Sciences	8	2	111-117	10.3923/jms.2008.111.117	Illness not diarrhea
Web-based investigation of water associated illness in marine bathers	Turbow, D.J.; Kent, E.E.; Jiang, S.C.	Internet-based methods of disease investigation have proven useful for drinking water and foodborne illness but have not been applied to recreational water illness (RWI) in marine bathers. We analyzed responses to a web-based survey posted by Surfrider Foundation over the period 1996-2005. Subjects (n=1895) were recruited by self-selection via website visitation. Complaints were screened to meet …	2008		Environmental Research	106	1	101-109	10.1016/j.envres.2007.06.006	Illness not diarrhea
Drug use and health-seeking behavior for childhood illness in Vietnam-A qualitative study	Hoa, N.Q.; Ã–hman, A.; Lundborg, C.S.; Chuc, N.T.K.	Objectives: To describe and understand health-seeking behavior and drug use among caregivers, in particular antibiotics, for childhood illnesses in Vietnam. Methods: A total of six focus group discussions were conducted with child care providers. A thematised interview guide was used and qualitative content analysis was applied. Meaning units in the texts dealing with the same content material we…	2007		Health Policy	82	3	320-329	10.1016/j.healthpol.2006.10.005	Qualitative
Reaching the unreachable: Barriers of the poorest to accessing NGO healtcare services in Bangladesh	Ahmed, N.U.; Alam, M.M.; Sultana, F.; Sayeed, S.N.; Pressman, A.M.; Powers, M.B.	The NGO Service Delivery Program (NSDP), a USAID-funded programme, is the largest NGO programme in Bangladesh. Its strategic flagship activity is the essential services package through which healthcare services are administered by NGOs in Bangladesh. The overall goal of the NSDP is to increase access to essential healthcare services by communities, especially the poor. Recognizing that the poores…	2006		Journal of Health, Population and Nutrition	24	4	456-466		Qualitative
Trends in use of referral hospital services for care of sick newborns in a community-based intervention in Tangail district, Bangladesh	Bari, S.; Mannan, I.; Rahman, M.A.; Darmstadt, G.L.; Seraji, M.H.R.; Baqui, A.H.; El Arifeen, S.; Rahman, S.M.; Saha, S.K.; Nawshad Uddin Ahmed, A.S.M.; Ahmed, S.; Santosham, M.; Black, R.E.; Winch, P.J.; Ali, N.A.; Anwar, T.; Begum, N.; Chowdhury, A.I.; Chowdhury, S.; Fazlul Haque, A.K.M.; Hasan, Q.; Poddar, D.; Rahman, Q.S.; Siddik, A.	The Projahnmo-II Project in Mirzapur upazila (sub-district), Tangail district, Bangladesh, is promoting care-seeking for sick newborns through health education of families, identification and referral of sick newborns in the community by community health workers (CHWs), and strengthening of neonatal care in Kumudini Hospital, Mirzapur. Data were drawn from records maintained by the CHWs, referral…	2006		Journal of Health, Population and Nutrition	24	4	519-529		Illness not diarrhea
A gradient of acute gastroenteritis was characterized, to assess risk of long-term health sequelae after drinking bacterial-contaminated water	Garg, A.X.; Marshall, J.; Salvadori, M.; Thiessen-Philbrook, H.R.; Macnab, J.; Suri, R.S.; Haynes, R.B.; Pope, J.; Clark, W.; Collins, S.; Howard, J.; Mahon, J.; Matsell, D.; Moist, L.; Ray, J.; Rosas-Arellano, P.	Objective: A municipal water system became contaminated with Escherichia coli O157:H7 and Campylobacter spp. Beginning 2 years after an outbreak, all residents from the region were invited to participate in a cohort study assessing the risk of long-term sequelae. We aimed to develop a method to grade the accuracy and severity of self-reported acute symptoms. Study Design and Setting: We corrobora…	2006		Journal of Clinical Epidemiology	59	4	421-428	10.1016/j.jclinepi.2005.08.014	Convenience sample
Self-medication practices in Khartoum State, Sudan	Awad, A.I.; Eltayeb, I.B.; Capps, P.A.	Objective: The aim of this study was to estimate the prevalence of self-medication with proprietary medicines and herbs in Khartoum State, Sudan, and to evaluate factors associated with self-medication. Methods: A pre-piloted questionnaire was used to collect data from a sample of 1,200 individuals, selected from all three cities of Khartoum State using a multistage stratified clustered sampling.…	2006		European Journal of Clinical Pharmacology	62	4	317-324	10.1007/s00228-006-0107-1	Illness not diarrhea
Inequities in healthcare seeking in the treatment of communicable endemic diseases in Southeast Nigeria	Onwujekwe, O.	This paper investigates the socio-economic inequities in healthcare seeking in the treatment of common communicable endemic diseases, with an emphasis on the use of primary health care (PHC) centres, where most endemic disease control activities take place. A questionnaire was used to collect information on occurrence of diseases and healthcare seeking from randomly selected households in four lo…	2005		Social Science and Medicine	61	2	455-463	10.1016/j.socscimed.2004.11.066	Illness not diarrhea
Patterns of health service utilization and perceptions of needs and services in rural Orissa	Ager, A.; Pepper, K.	Despite emphasis on strengthening local health care provision, concern remains regarding the rates of utilization of state-provided services within Orissa. The reported study examined patterns of service utilization across the rural population of four districts of Orissa, with special reference to perceptions of the availability and quality of state services at the primary care level. Within the …	2005		Health Policy and Planning	20	3	177-184	10.1093/heapol/czi021	Illness not diarrhea
Perception of severity of acute respiratory tract infections and diarrhoea in children under the age of five in rural India: Utilization pattern of health services	Nagaraj, A.; Nagaraj, V.K.; Lobo, J.	A cross-sectional survey of 970 children under the age of 5 in 870 households showed a biweekly incidence of acute respiratory tract infections (ARIs) and diarrhoea of 9 and 8.7%, respectively. Ninety per cent of the mothers, irrespective of their educational status, could identify correctly the severe forms of the illness. When perceived as severe the majority (75%) of them went to unqualified i…	2004		Tropical Doctor	34	4	222-223		Sampling method not reported
Health care service utilization for RTIs/STIs and diarrhoeal diseases: A study amongst slum dwellers in Delhi	Khokhar, A.; Garg, S.; Singh, M.M.C.	A community based cross-sectional study was conducted during the period 2000-2002 in the slum populations of Balmiki Basti and Dhobi Ghat, Delhi, to find out the extent of utilization of present health care services meant for RTIs/STIs and diarrhoeal diseases. Males and females in almost equal proportions, comprising 32.9 per cent in the reproductive age group availed treatment for RTI/STIs in a …	2003		Health and Population: Perspectives and Issues	26	2	59-66		Sampling method not reported
Increased health care utilization associated with child day care among health maintenance organization and Medicaid enrollees	Lu, N.; Samuels, M.E.	Objective. This study examined the association between child day care and the utilization of health care resources. It also investigated whether increased use of health care resources in day-care children is due to acute diarrheal illness or upper respiratory tract infections (URI). Sample. Study subjects were recruited as day-care children (n = 435) and home-care children (n = 753) through a hea…	2001		Ambulatory Child Health	7	2025-03-04	219-230	10.1046/j.1467-0658.2001.00133.x	Sampling done before 2000
Uso de medicamentos em uma aldeia GuaranÃ­ do litoral de Santa Catarina, Brasil	Diehl, Eliana Elisabeth; Grassi, Francielly	This article analyzes the use of medicines and related perceptions among GuaranÃ­ Indians on the coast of Santa Catarina State, Brazil. The ethnographic research included participant observation, open and semi-structured interviews, and household surveys. Analyzing six months of prescriptions from 2008, 458 medicines were prescribed in 236 medical consultations, featuring cough and cold preparati…	2010		Cad. saÃºde pÃºblica	26	8	1549-1560		Not English, French or Spanish
Determinants of health care seeking behavior for childhood infectious diseases and malnutrition: A slum-based survey from Bangladesh	Akter, S; Al Banna, MH; Brazendale, K; Sultana, MS; Kundu, S; Disu, TR; Alshahrani, NZ; Abu Tareq, M; Hassan, MN; Khan, MSI	This study aimed to explore the magnitude and determinants of health care seeking behaviors for common infectious disease and malnutrition among Bangladeshi under-five children living in slum areas. A cross-sectional study of 300 children-caregiver dyads was conducted in an urban slum of Bangladesh. Data were collected via a structured questionnaire with accompanying anthropometric assessments of…			JOURNAL OF CHILD HEALTH CARE				10.1177/13674935211057714	Illness not diarrhea
Healthcare seeking practices and barriers to accessing under-five child health services in urban slums in Malawi: a qualitative study	Lungu, EA; Biesma, R; Chirwa, M; Darker, C	Background: Access to child health services is an important determinant of child health. Whereas, child health indicators are generally better in urban than rural areas, some population groups in urban areas, such as children residing in urban slums do not enjoy this urban health advantage. In the context of increasing urbanisation and urban poverty manifesting with proliferation of urban slums, …	2016		BMC HEALTH SERVICES RESEARCH	16			10.1186/s12913-016-1678-x	Qualitative
Care seeking behaviour of mothers during illness of newborn in urban slums of Lucknow City	Gupta, P; Srivastava, VK; Kumar, V; Jain, S; Masood, J; Ahmad, N; Srivastava, JP	Objectives: To study the knowledge of mothers about recognition of danger signs and care seeking behaviour during illness of newborn child in urban slums of Lucknow city, UP.Methods : Across' sectional study in Urban slums of Lucknow city, UP included 524 women who had a live birth during last one year preceding data collection. The data was tabulated on Microsoft Excel sheet and analyzed using t…	2012		INDIAN JOURNAL OF COMMUNITY HEALTH	24	3	179-183		Illness not diarrhea
Prevalence and potential risk factors for gastrointestinal parasitic infections in children in urban Bissau, Guinea-Bissau	von Huth, S; Kofoed, PE; Holmskov, U	Background: Gastrointestinal (GI) parasitic infections cause significant morbidity and mortality in tropical and subtropical countries. We aimed to investigate the prevalence of GI parasitic infections in children from Bissau, Guinea-Bissau and to identify the possible risk factors for these infections.Methods: We performed an observational study on two comparable cohorts of children 2-15 y of ag…	2019		TRANSACTIONS OF THE ROYAL SOCIETY OF TROPICAL MEDICINE AND HYGIENE	113	9	545-554	10.1093/trstmh/trz032	No care seeking questions
Comparing reports of health-seeking behavior from the Integrated Illness History and a standard child morbidity survey	Yount, KM; Gittelsohn, J	The Integrated Illness History (IIH) is a concurrent mixed methods adaptation of event history narratives to study illnesses in social context. Qualitative and quantitative techniques are integrated in the instrument design, interview, and data analysis. This method permits the simultaneous collection of qualitative and quantitative data about perceptions of an illness, the sequence of illness-re…	2008		JOURNAL OF MIXED METHODS RESEARCH	2	1	23-62	10.1177/1558689807309083	Illness not diarrhea
Parents' healthcare-seeking behavior for their children among the climate-related displaced population of rural Bangladesh	Haque, MR; Parr, N; Muhidin, S	In Bangladesh climate change has contributed to a massive displacement of people. This study examines the effects of climate-related displacement, socioeconomic status, availability of healthcare providers and disease related attributes on the healthcare-seeking behaviors of parents for their children. Using cross-sectional survey data from the parents of 1003 children aged under 15 who were ill …	2019		SOCIAL SCIENCE & MEDICINE	226		2025-09-20	10.1016/j.socscimed.2019.02.032	Illness not diarrhea
Impact of counselling on careseeking behaviour in families with sick children: cluster randomised trial in rural India	Mohan, P; Iyengar, SD; Martines, J; Cousens, S; Sen, K	Objective To assess whether training doctors in counselling improves careseeking behaviour in families with sick children.Design Pair matched, community randomised trial conducted in 12 primary health centres (six pairs). Doctors in intervention centres were trained in counselling, communication, and clinical skills, using the integrated management of childhood illness approach.Setting Rural dist…	2004		BRITISH MEDICAL JOURNAL	329	7460	266-269	10.1136/bmj.38149.703380.47	No care seeking data
UNDERSTANDING THE REASONS FOR FATAL DIARRHOEA: A MATCHED CASE-CONTROL STUDY ON HEALTHCARE SEEKING PATTERNS OF CARETAKER'S OF CHILDREN WITH SEVERE DIARRHOEA IN KARACHI, PAKISTAN	Zaman, U		2011		JOURNAL OF EPIDEMIOLOGY AND COMMUNITY HEALTH	65		A356-A357	10.1136/jech.2011.142976m.18	Full text not available
Determinants of the Use of Oral Rehydration Solution by Children During Diarrheal Episode	Tanweer, A; Imran, S; Kaleem, R; Saeed, A	Oral rehydration is strongly recommended for the management of childhood diarrhea. To assess factors linked to Oral Rehydration Solution usage, data for the current study were collected from a purposive sample of 322 children younger than 5 years, using an indigenously developed questionnaire. Results showed 60% oral rehydration coverage that was significantly associated with maternal characteris…	2019		TOPICS IN CLINICAL NUTRITION	34	1	31-38	10.1097/TIN.0000000000000160	No care seeking data
Health facility characteristics and the decision to seek care	Jensen, ER; Stewart, JF	Utilisation of healthcare facilities is low in many developing areas. One possible explanation is that treatment costs, in time or money, are high. Another is that parents perceive treatment benefits to be low. We combine Philippines DHS data with a subsequent facilities survey in order to examine these issues with respect to treatment for respiratory infections and diarrhoea in young children. C…	2003		JOURNAL OF DEVELOPMENT STUDIES	40	1	79-100	10.1080/00220380412331293677	Sampling done before 2000
Attitudes and Perceptions Towards Access and Use of the Formal Healthcare Sector in Northern Malawi	Fisher, E; Lazarus, R; Asgary, R	We evaluated community attitudes, perceptions, and experiences regarding access and use of health care systems in Northern Malawi. Through a qualitative descriptive approach, 12 focus group discussions were conducted in 2014 with community members (n=71) in Mzimba North, Malawi. Data were transcribed and analyzed for major themes. Both formal health care systems and traditional medicine were wide…	2017		JOURNAL OF HEALTH CARE FOR THE POOR AND UNDERSERVED	28	3	1104-1115	10.1353/hpu.2017.0100	Qualitative
Effect of Community-Based Health Insurance on Healthcare-Seeking Behavior for Childhood Illnesses Among Rural Mothers in Aneded District, East Gojjam Zone, Amhara Region, Northwest Ethiopia	Simieneh, MM; Yitayal, M; Gelagay, AA	Background: Community-based health insurance (CBHI) schemes have been implemented in developing countries to facilitate modern medical care access. However, studies conducted on the effect of CBHI on healthcare-seeking behavior (HSB) have been limited and revealed inconsistent results. Therefore, this study aimed to assess the effect of CBHI on mothers' HSB for common under-five childhood illness…	2021		RISK MANAGEMENT AND HEALTHCARE POLICY	14		1659-1668	10.2147/RMHP.S298658	Illness not diarrhea
Does child gender determine household decision for health care in rural Thatta, Pakistan?	Nuruddin, R; Hadden, WC; Petersen, MR; Lim, MK	Background In South Asia, gender disparity in child mortality is highest in Pakistan. We examined the influence of child gender on household decision regarding health care.Methods Prevalence ratios were calculated for 3740 children aged 1-59 months from 92 randomly selected villages of rural Pakistan using a cluster-adjusted log-binomial model. Level 1 variables included child and household chara…	2009		JOURNAL OF PUBLIC HEALTH	31	3	389-397	10.1093/pubmed/fdp038	Sampling done before 2000
Factors associated with delays in the search for care in under-5 deaths in Yucatan, Mexico	Hernandez-Prado, B; Rodriguez-Angulo, EM; Palmisano, EB; Ojeda-Rodriguez, R; Ojeda-Baranda, RJ; Andueza-Pecha, MG; Johnson, LM; Chen, A; Johanns, C; Marquez, N; Kamath, AM; Camarda, JN; Flaxman, AD	Objective. We examined delays during the search for care and associations with mother, child, or health services characteristics, and with symptoms reported prior to death. Materials and methods. Cross-sectional study comprising household interviews with 252 caregivers of children under-5 who died in the state of Yucatan, Mexico, during 2015-2016. We evaluated the three main delays: 1) time to id…	2021		SALUD PUBLICA DE MEXICO	63	4	498-508		Illness not diarrhea
Post-Discharge Mortality in Children with Severe Malnutrition and Pneumonia in Bangladesh	Chisti, MJ; Graham, SM; Duke, T; Ahmed, T; Faruque, AG; Ashraf, H; Bardhan, PK; Shahid, AMSB; Shahunja, KM; Salam, MA	Background: Post-discharge mortality among children with severe illness in resource-limited settings is under-recognized and there are limited data. We evaluated post-discharge mortality in a recently reported cohort of children with severe malnutrition and pneumonia, and identified characteristics associated with an increased risk of death.Methods: Young children (< 5 years of age) with severe m…	2014		PLOS ONE	9	9		10.1371/journal.pone.0107663	No care seeking questions
Impact of an IEC (Information, Education and Communication) intervention on key family practices of mothers related to child health in Jamshoro, Sindh	Shaikh, S; Memon, S; Ahmed, I; Amna; Manzoor, R	Objective: To determine change in practice of mothers having children less than five years of age in five key areas related to child health, growth and development including immunization, feeding during illness, appropriate home treatment for infections and care seeking behavior.Methods: This was a community based interventional study of Information, Education and Communication (IEC) intervention…	2014		PAKISTAN JOURNAL OF MEDICAL SCIENCES	30	3	611-618		Illness not diarrhea
Efficacy of the oral pentavalent rotavirus vaccine in Mali	Sow, SO; Tapia, M; Haidara, FC; Ciarlet, M; Diallo, F; Kodio, M; Doumbia, M; Dembele, RD; Traore, O; Onwuchekwa, UU; Lewis, KDC; Victor, JC; Steele, AD; Neuzil, KM; Kotloff, KL; Leyine, MM	The oral, pentavalent rotavirus vaccine (PRV), RotaTeq was assessed for prevention of severe rotavirus gastroenteritis (RVGE) in young children in two multi-site, randomized, placebo-controlled field trials; one in Asia (Vietnam and Bangladesh) and the other in sub-Saharan Africa (Ghana, Kenya and Mali). The efficacy results for the Mali site of the multi-country trial are presented here. We rand…	2012		VACCINE	30		A71-A78	10.1016/j.vaccine.2011.11.094	No care seeking questions
Epidemiological investigation and management of bloody diarrhea among children in India	Bawankule, R; Shetye, S; Singh, A; Kumar, K	BackgroundThe evidence on the factors associated with childhood bloody diarrhea in developing countries in general and India, in particular, is somewhat limited. Our study, therefore, examines -the prevalence of bloody diarrhea; the magnitude of treatment of bloody diarrhea (use of both oral rehydration and antibiotics (pills, syrups, and injections)); and several other associated factors with bl…	2019		PLOS ONE	14	9		10.1371/journal.pone.0222208	Not primary research
Socioeconomic and familial characteristics influence caretakers' adherence to the periodic vitamin A capsule supplementation program in Central Java, Indonesia	Pangaribuan, R; Scherbaum, V; Erhardt, G; Sastroamidjojo, S; Biesalski, K	The adherence of program participants to periodic vitamin A capsule (VAC) supplementation among children aged 1-5 years (n = 677) in Central Java, Indonesia was assessed. Fourteen villages from five sub-districts and one ward from one sub-district in Central Java were included in the study to represent rural and suburban areas. All questions about demographic factors, socioeconomic conditions, cu…	2004		JOURNAL OF TROPICAL PEDIATRICS	50	3	143-148	10.1093/tropej/50.3.143	Illness not diarrhea
The relationship between access to microfinance, health-seeking behaviour and health service uses: Evidence from Bangladesh	Bhuiya, MMM; Khanam, R; Rahman, MM; Nghiem, HS	This paper examines the extent to which participation in microfinance programs improves health service uses and health-seeking behaviour of participants. The study collects and analyses data from 439 households across 20 villages of four districts covered by three popular microfinance programs in Bangladesh. Our results suggest that participation in a microfinance program is positively associated…	2018		ECONOMIC ANALYSIS AND POLICY	60		2025-09-17	10.1016/j.eap.2018.08.004	Illness not diarrhea
Effectiveness of rotavirus vaccines in preventing cases and hospitalizations due to rotavirus gastroenteritis in Navarre, Spain	Castilla, J; Beristain, X; Martinez-Artola, V; Navascues, A; Cenoz, MG; Alvarez, N; Polo, I; Mazon, A; Gil-Setas, A; Barricarte, A	Two rotavirus vaccines have been available since 2006. This study evaluates the effectiveness of these vaccines using a test-negative case-control design in Navarre, Spain. We included children 3-59 months of age who sought medical care for gastroenteritis and for whom stool samples were taken between January 2008 and June 2011. About 9% had received the pentavalent vaccine (RotaTeq) and another …	2012		VACCINE	30	3	539-543	10.1016/j.vaccine.2011.11.071	No care seeking questions
Evaluating the Health Effects of Micro Health Insurance Placement: Evidence from Bangladesh	Hamid, SA; Roberts, J; Mosley, P	We examine the impact of Micro Health Insurance placement on health awareness, healthcare utilization, and health status of microcredit members in rural Bangladesh, using data from 329 households in the operating areas of Grameen Bank. The results are based on econometric analysis conditioned on placement of the scheme and show that placement has a positive association with all of the outcomes. T…	2011		WORLD DEVELOPMENT	39	3	399-411	10.1016/j.worlddev.2010.08.007	Illness not diarrhea
Pediatric acute gastroenteritis: understanding caregivers ' experiences and information needs	Albrecht, L; Hartling, L; Scott, SD	Objectives: Pediatric acute gastroenteritis (AGE) is a common condition with high health care utilization, persistent practice variation, and substantial family burden. An initial approach to resolve these issues is to understand the patient/caregiver experience of this illness. The objective of this study was to describe caregivers' experiences of pediatric AGE and identify their information nee…	2017		CANADIAN JOURNAL OF EMERGENCY MEDICINE	19	3	198-206	10.1017/cem.2016.363	Qualitative
Child Health in the Peruvian Amazon: Prevalence and Factors Associated with Referred Morbidity and Health Care Access in the City of I(n)over-tildeapari	Guimaraes, MGS; Brana, AM; Oliart-Guzman, H; Branco, FLCC; Delfino, BM; Pereira, TM; Mantovani, SAS; Martins, AC; Santos, AP; Filgueira, JA; Ramalho, AA; Guimaraes, AD; Oliveira, CSD; de Araujo, TS; Estrada, CHMD; Arrospide, N; da Silva-Nunes, M	Introduction. Children under 5 years of age are more susceptible to developing morbidities such as diarrhea, respiratory infections, anemia, and malnutrition. The objective of the study is to evaluate the prevalence of reported morbidities in this age group in the city of Inapari (Peru) and the access to health services in this municipality. Methods. Data collection using interviews that assessed…	2015		JOURNAL OF TROPICAL MEDICINE	2015			10.1155/2015/157430	Illness not diarrhea
Distribution of rotavirus genotypes in Europe, 2004-2005: The REVEAL study	REVEAL Study Grp; Van Damme, P; Giaquinto, C; Maxwell, M; Todd, P; Van der Wielen, M	Background. Rotavirus gastroenteritis (RVGE) constitutes a significant burden of pediatric disease. Knowledge of currently cocirculating rotavirus genotypes is required to help guide immunization strategies.Methods. During the 2004-2005 RVGE season, a prospective, multicenter, observational study of RVGE was conducted in children < 5 years of age seeking health care in primary care, emergency dep…	2007		JOURNAL OF INFECTIOUS DISEASES	195		S17-S25	10.1086/516715	No care seeking questions
Direct cost of health care for individuals with community associated Clostridium difficile infections: A population-based cohort study	Singh, H; Nugent, Z; Walkty, A; Yu, BN; Lix, LM; Targownik, LE; Bernstein, CN; Witt, J	BackgroundEven though the incidence of community-acquired Clostridium difficile infection (CDI) is reported to be increasing, few studies have reported on the healthcare costs of community-acquired CDI. We estimated cost of care for individuals with community-associated CDI and compared with that for matched controls without CDI in the time period of six months before to one year after CDI.Method…	2019		PLOS ONE	14	11		10.1371/journal.pone.0224609	No care seeking questions
Stuips, spuits and prophet ropes: The treatment of abantu childhood illnesses in urban South Africa	Friend-du Preez, N; Cameron, N; Griffiths, P	With a paucity of data on health-seeking behaviour for childhood illnesses in urban South Africa, a mixed method approach was used to investigate the treatment of abantu childhood illnesses in Johannesburg and Soweto between March and June 2004. In-depth interviews were held with caregivers (n = 5), providers of traditional (n = 6) and Western (n = 6) health care, as well as five focus groups wit…	2009		SOCIAL SCIENCE & MEDICINE	68	2	343-351	10.1016/j.socscimed.2008.10.027	Illness not diarrhea
'We don't use the same ways to treat the illness:' A qualitative study of heterogeneity in health-seeking behaviour for acute gastrointestinal illness among the Ugandan Batwa	IHACC Res Team; Brubacher, LJ; Berrang-Ford, L; Clark, S; Patterson, K; Lwasa, S; Namanya, DB; Twesigomwe, S; Harper, SL	The Batwa (Twa), an Indigenous People of southwest Uganda, were evicted from their ancestral forest lands in 1991 due to establishment of the Bwindi Impenetrable Forest. This land dispossession forced Batwa to transition from a semi-nomadic, hunting-gathering livelihood to an agricultural livelihood; eliminated access to Indigenous food, medicines, and shelter; and shifted their healthcare option…	2022		GLOBAL PUBLIC HEALTH	17	8	1757-1772	10.1080/17441692.2021.1937273	Qualitative
Prospective epidemiological study of rotavirus gastroententis in Europe (REVEAL study). Results in the French area of the study	Huet, F; Chouchane, M; Cremillieux, C; Aubert, M; Caulin, E; Pothier, P; Allaert, FA	Primary objective. To estimate the incidence of acute gastroenteritis (AGE) and rotavirus acute gastroenteritis (RVAGE) in children less than 5 years of age seeking medical care in primary care, emergency department, and hospital settings.Secondary objectives. To compare the clinical profile of RVAGE and non-RVAGE and to describe the distribution of RV serotypes among RVAGE cases.Methods. A prosp…	2008		ARCHIVES DE PEDIATRIE	15	4	362-374	10.1016/j.arcped.2008.01.021	No care seeking questions
Sustained Effectiveness of Monovalent and Pentavalent Rotavirus Vaccines in Children	Immergluck, LC; Parker, TC; Jain, S; Laghaie, E; Spandorfer, P; Jerris, RC; Bowen, MD; Parashar, UD; Cortese, MM	Objective Using case-control methodology, we measured the vaccine effectiveness (VE) of the 2-dose monovalent rotavirus vaccine (RV1) and 3-dose pentavalent rotavirus vaccine (RV5) series given in infancy against rotavirus disease resulting in hospital emergency department or inpatient care.Study design Children were eligible for enrollment if they presented to any 1 of 3 hospitals in Atlanta, Ge…	2016		JOURNAL OF PEDIATRICS	172		116-+	10.1016/j.jpeds.2016.01.042	No care seeking questions
Perception of caregivers regarding danger signs of childhood diarrhea and attitude towards its management in rural Lucknow, UP, India	Das, R; Patel, SP; Agarwal, M; Singh, OP; Singh, VK	Background: Diarrhoea is a major cause of morbidity and mortality in children. Most deaths are caused by dehydration and are easily preventable by using oral rehydration therapy. Early management and recognition of danger signs are key strategies in treating diarrhoeal diseases at home. Aims & Objectives: 1. To assess the knowledge of caregivers regarding childhood diarrhoea and signs of dehydrat…	2016		INDIAN JOURNAL OF COMMUNITY HEALTH	28	2	196-201		No care seeking data
Epidemiology and Healthcare Costs of Incident Clostridium difficile Infections Identified in the Outpatient Healthcare Setting	Kuntz, JL; Johnson, ES; Raebel, MA; Petrik, AF; Yang, XH; Thorp, ML; Spindel, SJ; Neil, N; Smith, DH	OBJECTIVE. To describe the epidemiology and healthcare costs of Clostridium difficile infection (CDI) identified in the outpatient setting.DESIGN. Population-based, retrospective cohort study.PATIENTS. Kaiser Permanente Colorado and Kaiser Permanente Northwest members between June 1, 2005, and September 30, 2008.METHODS. We identified persons with incident CDI and classified CDI by whether it was…	2012		INFECTION CONTROL AND HOSPITAL EPIDEMIOLOGY	33	10	1031-1038	10.1086/667733	No care seeking questions
Astudy of treatment preference for diarrhea among Tengger people in Pasuruan, East Java, Indonesia	Pratama, ANW; Ningsih, LWC; Rachmawati, E; Triatmoko, B; Tan, EY; Nugraha, AS	Purpose - This study aims to describe the treatment preference, especially in relation to traditional medicine, modern health care and a combination of both, in diarrheal cases among the Tengger ethnic minority group.Design/methodology/approach - A cross-sectional survey was conducted in all eight villages of Tosari District, Pasuruan Regency, East Java Province. Tengger people were major residen…	2021		JOURNAL OF HEALTH RESEARCH	35	3	202-213	10.1108/JHR-09-2019-0201	Convenience sample
The utilisation of curative healthcare in Mozambique: Does income matter?	Lindelow, M	In Mozambique, easily treatable diseases such as malaria, diarrhoea and respiratory infections contribute to a heavy burden of disease. Notwithstanding efforts by the Mozambican government to promote access to healthcare, many who could benefit from simple, cost-effective healthcare services do not currently receive treatment. Moreover, it is known that the utilisation of health services varies c…	2005		JOURNAL OF AFRICAN ECONOMIES	14	3	435-482	10.1093/jae/eji015	Not primary research
ASSESSMENT OF KNOWLEDGE, ATTITUDE AND PRACTICES AMONG MOTHERS REGARDING THE RECOGNITION, MANAGEMENT AND PREVENTION OF CHILDHOOD DIARRHOEA AND THE FACTORS INFLUENCING THEM	Apurva, AB; Malagi, K; Patil, S	BACKGROUNDDiarrhoea remains a leading killer of children under 5, accounting for about 1.5 million deaths annually. The management of diarrhoea depends on the knowledge, attitude and practices of the mother which in turn are influenced by various social, cultural and demographic factors.In this study, we aim to study these factors which determine the outcome of diarrhoeal illness.MATERIALS AND ME…	2018		JOURNAL OF EVOLUTION OF MEDICAL AND DENTAL SCIENCES-JEMDS	7	2	149-155	10.14260/jemds/2018/33	Sampling method not reported
Maternal and Child Health Determinants in West Manggarai District East Nusa Tenggara Province	Willa, RW; Mading, M	Background: West Manggarai district in period January until July 2012. Infant mortality rate were 34 cases, stillbirths were 33 cases and maternal mortality rate was 9 cases. Methods: This research is qualitative study using Focus Group Discussion (FGD) desain, cooperation with head of public health center, midwife, nutrition program manager, and public health at health department. Results: Mater…	2014		BULETIN PENELITIAN SISTEM KESEHATAN	17	3	249-256		Not English, French or Spanish
Herbal medicine acceptance, sources and utilization for diarrhoea management in a cosmopolitan urban area (Thika, Kenya)	Njoroge, GN; Kibunga, JW	The use of herbal remedies is usually perceived as a rural phenomenon, hence it is usually not clear whether they are an accepted mode of healthcare system in urban areas. This study aimed at investigating the role of herbal medicines in managing diarrhoea in an urban centre, document important plants utilized and their conservation status. The results indicate that diarrhoea is a serious problem…	2007		AFRICAN JOURNAL OF ECOLOGY	45		65-70	10.1111/j.1365-2028.2007.00740.x	Sampling method not reported
Correlates of healthcare-seeking behavior for acute gastroenteritis-United States, October 1, 2016 -September 30, 2017.	Hallowell BD; Burke RM; Salas SB; Groom H; Donald JL; Mattison CP; Schmidt MA; Hall AJ	BACKGROUND: In the United States, public health surveillance systems often underestimate the burden of acute gastroenteritis (AGE) because they only identify disease among those who interact with the healthcare system. OBJECTIVE: To identify factors associated with healthcare-seeking behavior among individuals experiencing community-acquired AGE. METHODS: From October 2016 -September 2017, we con…	2023		PLoS One	18	10	e0293739	10.1371/journal.pone.0293739	Duplicate data
Out-of-pocket expenditures and financial risks associated with treatment of vaccine-preventable diseases in Ethiopia: A cross-sectional costing analysis.	Memirie ST; Tolla MT; Rumpler E; Sato R; Bolongaita S; Tefera YL; Tesfaye L; Tadesse MZ; Getnet F; Mengistu T; Verguet S	BACKGROUND: Vaccine-preventable diseases (VPDs) remain major causes of morbidity and mortality in low- and middle-income countries (LMICs). Universal access to vaccination, besides improved health outcomes, would substantially reduce VPD-related out-of-pocket (OOP) expenditures and associated financial risks. This paper aims to estimate the extent of OOP expenditures and the magnitude of the asso…	2023	Mar	PLoS Med	20	3	e1004198	10.1371/journal.pmed.1004198	No care seeking data
Health behaviors and care seeking practices for childhood diarrhea and pneumonia in a rural district of Pakistan: A qualitative study.	Das JK; Siddiqui F; Padhani ZA; Khan MH; Jabeen S; Mirani M; Mughal S; Baloch S; Sheikh I; Khatoon S; Muhammad K; Gangwani M; Nathani K; Salam RA; Bhutta ZA	Diarrhea and pneumonia are the leading causes of morbidity and mortality in children under five, and Pakistan is amongst the countries with the highest burden and low rates of related treatment coverage. We conducted a qualitative study as part of the formative phase to inform the design of the Community Mobilization and Community Incentivization (CoMIC) cluster randomized control trial (NCT03594…	2023		PLoS One	18	5	e0285868	10.1371/journal.pone.0285868	Qualitative
Association between disability status and health care utilisation for common childhood illnesses in 10 countries in sub-Saharan Africa: a cross-sectional study in the Multiple Indicator Cluster Survey.	Rotenberg S; Davey C; McFadden E	BACKGROUND: Approximately 70 million children in sub-Saharan Africa (SSA) are disabled, yet little is known about the prevalence of and care-seeking patterns for common childhood illnesses, such as acute respiratory infection (ARI), diarrhoea, and fever. METHODS: Data were from 10 SSA countries with data available from 2017 to 2020 in the UNICEF-supported Multiple Indicator Cluster Survey (MICS) …	2023	Mar	EClinicalMedicine	57		101870	10.1016/j.eclinm.2023.101870	Not primary research
Verbal autopsy analysis of childhood deaths in rural Gambia.	Wutor BM; Osei I; Babila Galega L; Ezeani E; Adefila W; Hossain I; Sarwar G; Mackenzie G	BACKGROUND: In low-resource settings, it is challenging to ascertain the burden and causes of under-5 mortality as many deaths occur outside health facilities. We aimed to determine the causes of childhood deaths in rural Gambia using verbal autopsies (VA). METHODOLOGY: We used WHO VA questionnaires to conduct VAs for deaths under-5 years of age in the Basse and Fuladu West Health and Demographic…	2023		PLoS One	18	7	e0277377	10.1371/journal.pone.0277377	Illness not diarrhea
Knowledge and practices of home caregivers on neonatal danger signs pre-admission to tamale teaching hospital, Ghana: an explorative descriptive study.	Kanton JF; Gyepi-Garbrah AP; Mensah ON; Richardson D; Kpikpitse D; Acquah H; Ajinkpang S; Azalekor D; Amponsah MA; Abdul-Mumin A	INTRODUCTION: Neonatal illnesses can prove to be fatal if not identified early and treated. This suggests that death occasioned as result of neonatal illness could be prevented. However, it has been observed that most mothers report to the hospital late with their newborns in critical state, making it difficult for professionals to salvage the problem often than not. This study sought to explore …	2023	Mar	BMC Pediatr	23	1	140	10.1186/s12887-023-03879-5	Qualitative
Barriers to accessing and utilising under-five primary health care services in Vhembe District.	Tshivhase L; Moyo I; Mogotlane SM; Moloko SM	BACKGROUND: Â Sub-Saharan Africa continues to be the region with the highest under-five mortality rate globally, with 74 deaths per 1000 live births. Even though under-five child primary health care (PHC) services are free in South Africa, accessing such services remains challenging. Children under 5 years reportedly die from common illnesses such as pneumonia, diarrhoea and malaria, which are tr…	2024	Jun	Afr J Prim Health Care Fam Med	16	1	e1-e7	10.4102/phcfm.v16i1.4429	Qualitative
Positive effects of health behaviors acquired during the COVID-19 pandemic process on the prevention of other infectious diseases.	Åžimsek AÃ‡; Buzgan T; Baran Aksakal FN; Birinci Åž; Åžirin H	BACKGROUND/AIM: It was aimed to evaluate the positive effects of health behaviors (general hygiene, wearing face masks, physical distancing, and travel restrictions) acquired during the coronavirus disease 2019 (COVID-19) pandemic on the prevention of other infectious diseases in Ankara Province, TÃ¼rkiye. MATERIALS AND METHODS: This study was designed retrospectively. Among the notifiable group …	2023		Turk J Med Sci	53	6	1756-1766	10.55730/1300-0144.5745	Not primary research
Improving community health worker treatment for malaria, diarrhoea, and pneumonia in Uganda through inSCALE community and mHealth innovations: A cluster randomised controlled trial.	KÃ¤llander K; Soremekun S; Strachan DL; Hill Z; Kasteng F; Kertho E; Nanyonjo A; Ten Asbroek G; Nakirunda M; Lumumba P; Ayebale G; Bagorogoza B; Vassall A; Meek S; Tibenderana J; Lingam R; Kirkwood B	The inSCALE cluster randomised controlled trial in Uganda evaluated two interventions, mHealth and Village Health Clubs (VHCs) which aimed to improve Community Health Worker (CHW) treatment for malaria, diarrhoea, and pneumonia within the national Integrated Community Case Management (iCCM) programme. The interventions were compared with standard care in a control arm. In a cluster randomised tri…	2023	Jun	PLOS Digit Health	2	6	e0000217	10.1371/journal.pdig.0000217	No care seeking data
Listening to Caregivers: Narratives of Health Seeking for Children Under Five with Pneumonia and Diarrhea: Insights from the NIGRAAN Trial in Pakistan.	Huda M; Rabbani F; Shipton L; Aftab W; Khan KS; Marini MG	BACKGROUND: Understanding health-seeking behaviors of caregivers is important to reduce child mortality. Several factors influence decision-making related to childhood illnesses. OBJECTIVE: The objective of this study was to gather caretaker narratives to develop a comprehensive understanding of the context and process of caregiving at household level during all stages of an episode of diarrhea a…	2023		J Multidiscip Healthc	16		3629-3640	10.2147/JMDH.S417102	Qualitative
Climate change and health risks in Mukuru informal settlement in Nairobi, Kenya - knowledge, attitudes and practices among residents.	Greibe Andersen J; Kallestrup P; Karekezi C; Yonga G; Kraef C	BACKGROUND: Residents of informal settlements in Sub-Sahara Africa (SSA) are vulnerable to the health impacts of climate change. Little is known about the knowledge, attitudes and practices (KAP) of inhabitants of informal settlements in SSA regarding climate change and its health impacts. The aim of this study was to investigate how inhabitants of an informal settlement in SSA experience climate…	2023	Feb	BMC Public Health	23	1	393	10.1186/s12889-023-15281-y	No care seeking questions
Health seeking behaviour and knowledge on neonatal danger signs among neonatal caregivers in Upper Denkyira East Municipality, Ghana.	Gyaase P; Aduse-Poku E; Lanquaye MO; Acheampong EB; Sampson DB	BACKGROUND: The purpose of the project was to assess the health seeking behaviour and knowledge on neonatal danger signs among neonatal caregivers in Upper Denkyira East Municipality. METHODS: The study used a cross-sectional design and simple random sampling technique was employed to sample mothers' neonates visiting the postnatal clinic in the selected health facilities. The target population w…	2024	Jan	BMC Pediatr	24	1	27	10.1186/s12887-023-04430-2	No care seeking questions
Understanding pre-hospital disease management of fever and diarrhoea in children-Care pathways in rural Tanzania.	LamshÃ¶ft MM; Liheluka E; Ginski G; Lusingu JPA; Minja D; Gesase S; Mbwana J; Gesase G; Rautman L; Loag W; May J; Dekker D; Krumkamp R	OBJECTIVE: Many children in sub-Saharan Africa die from infectious diseases like malaria, pneumonia, and diarrhoea that can be prevented by early diagnosis, effective and targeted treatment. This study aimed to gain insights into case management practices by parents before they present their children to hospital. METHODS: We conducted a cross-sectional study among 332 parents attending a district…	2024	Aug	Trop Med Int Health	29	8	706-714	10.1111/tmi.14022	No care seeking data
Promptness in seeking treatment from Village Health workers for children under five years with malaria, diarrhoea and pneumonia in rural southwestern Uganda.	Mulogo E; Baguma S; Ntaro M; Bwambale S; Matte M; Wesuta A; Ayebare D; Bagenda F; Kawungezi P	BACKGROUND: Village Health Workers (VHWs) in Uganda provide treatment for the childhood illness of malaria, pneumonia, and diarrhoea through the integrated community case management (iCCM) strategy. Under the strategy children under five years receive treatment for these illnesses within 24Â h of onset of illness. This study examined promptness in seeking treatment from VHWs by children under fiv…	2023	Jun	Malar J	22	1	198	10.1186/s12936-023-04633-z	No care seeking data
Prevalence and correlates of diarrhoea among children under five in selected coastal communities in Ghana.	Bandoh DA; Dwomoh D; Yirenya-Tawiah D; Kenu E; Dzodzomenyo M	INTRODUCTION: Diarrhoea is a preventable disease affecting children under five years disproportionately. Globally, thousands of children die from diarrhoea related diseases each year, most deaths occuring in sub-Saharan Africa where Ghana is located. Coastal communities bear the greatest brunt due to poor sanitary conditions. We assess the prevalence of diarrhoea in selected coastal communities a…	2024	Jun	J Health Popul Nutr	43	1	95	10.1186/s41043-024-00582-8	No care seeking data
Estimating the gap between clinical cholera and true community infections: findings from an integrated surveillance study in an endemic region of Bangladesh.	Hegde S; Khan AI; Perez-Saez J; Khan II; Hulse JD; Islam MT; Khan ZH; Ahmed S; Bertuna T; Rashid M; Rashid R; Hossain MZ; Shirin T; Wiens K; Gurley ES; Bhuiyan TR; Qadri F; Azman AS	Our understanding of cholera transmission and burden largely rely on clinic-based surveillance, which can obscure trends, bias burden estimates and limit the impact of targeted cholera-prevention measures. Serologic surveillance provides a complementary approach to monitoring infections, though the link between serologically-derived infections and medically-attended disease - shaped by immunologi…	2023	Jul	medRxiv				10.1101/2023.07.18.23292836	Duplicate data
Occurrence of major infectious diseases and healthcare seeking among young children with disabilities in Sierra Leone using cross-sectional population-based survey data.	Ekman AT; Cherry E; Sengeh P; Webber N; Jalloh MB; Orsini N; AlfvÃ©n T; Frielingsdorf Lundqvist H	BACKGROUND: Children with disabilities are at risk of worse health outcomes compared to children without functional difficulties. Sierra Leone has one of the world's highest prevalences of functional difficulties among children, but little is known about the co-occurrence of major infectious diseases and healthcare-seeking behaviours among children with disabilities. METHODS: We used household su…	2024	Jun	BMJ Paediatr Open	8	1		10.1136/bmjpo-2023-002460	Not primary research
Improving outcomes for children with malaria, diarrhoea and pneumonia in Mozambique: A cluster randomised controlled trial of the inSCALE technology innovation.	Soremekun S; KÃ¤llander K; Lingam R; Branco AC; Batura N; Strachan DL; Muiambo A; Salomao N; Condoane J; Benhane F; Kasteng F; Vassall A; Hill Z; Ten Asbroek G; Meek S; Tibenderana J; Kirkwood B	BACKGROUND: The majority of post-neonatal deaths in children under 5 are due to malaria, diarrhoea and pneumonia (MDP). The WHO recommends integrated community case management (iCCM) of these conditions using community-based health workers (CHW). However iCCM programmes have suffered from poor implementation and mixed outcomes. We designed and evaluated a technology-based (mHealth) intervention p…	2023	Jun	PLOS Digit Health	2	6	e0000235	10.1371/journal.pdig.0000235	Illness not diarrhea
Improving knowledge, attitude and practice on norovirus infection diarrhea among staff of kindergartens and schools: a before-after study.	Lyu H; Liang D; Luo R; Feng Y; Liu L; Yang S; Cai F; Zhang Z; Xiong H	BACKGROUND: Norovirus gastroenteritis outbreaks were common in schools and kindergartens and were more related to faculty knowledge, attitude, and practice level. Gastroenteritis outbreaks caused by norovirus in educational institutions were the prominent cause of Public Health Emergency Events in China. This study aimed to explore the transformation in the contribution of KAP items related to ou…	2024	Jul	BMC Public Health	24	1	1755	10.1186/s12889-024-19235-w	No care seeking questions
MOBILE PHONE UTILIZATION FOR ENHANCING CHILD HEALTH: KNOWLEDGE, ATTITUDES AND PRACTICE OF MOTHERS IN FEDERAL TEACHING HOSPITAL, GOMBE.	Isaac EO; Adamu AU; Meller BT; Yayajo H; David A; Musa S; Simile IY; Isah A	INTRODUCTION: Globally e-health interventions have expanded significantly and despite huge mobile phone penetration in Nigeria, its deployment in health remains largely unexplored. OBJECTIVE: To establish the use of mobile phones for health by mothers of children admitted in the paediatric wards of Federal Teaching Hospital, Gombe. METHODOLOGY: Three hundred and eighteen structured questionnaires…	2023	Nov	West Afr J Med	40	11 Suppl 1	S10-S11		Full text not available
Maternal and child health intervention to promote behaviour change: a population-level cluster-randomised controlled trial in Honduras.	Oles W; Alexander M; Negron R; Nelson J; Iriarte E; Airoldi EM; Christakis NA; Forastiere L	OBJECTIVES: To assess the efficacy of a sustained educational intervention to affect diverse outcomes across the pregnancy and infancy timeline. SETTING: A multi-arm cluster-randomised controlled trial in 99 villages in Honduras' CopÃ¡n region, involving 16â€‰301 people in 5633 households from October 2015 to December 2019. PARTICIPANTS: Residents aged 12 and older were eligible. A photographic c…	2024	Jun	BMJ Open	14	6	e060784	10.1136/bmjopen-2022-060784	No care seeking questions
Knowledge, attitude, and practice of Chinese parents with infants (aged 0-3 years) toward immunity, gut microbiota and biotics: a comprehensive study.	Wang J; Liu N; Chen Y; You J; Yang Y; Jin Y; Sun G; Zhou J	In the wake of the COVID-19 pandemic, there has been an increasing focus towards infant immunity. The development and maintenance of the immune system are significantly influenced from birth, and is shaped by early-life infant feeding behavior. Hence, the knowledge, attitude, and practice (KAP) of parents play a crucial role in shaping the immune system of infants. A total of 2369 parents across …	2024		Front Immunol	15		1396087	10.3389/fimmu.2024.1396087	No care seeking questions
Traditional Newborn Care Practices in a Tribal Community of Tamilnadu, South India: A Mixed Methods Study.	Arumugam L; Kamala S; Ganapathy K; Srinivasan S	BACKGROUND AND OBJECTIVES: Traditional newborn rearing practices play a vital role in neonatal morbidity and mortality. In this context, a concurrent mixed method study was conducted to identify the traditional practices in newborn care in tribal villages of Sittilingi Panchayat of Tamil Nadu, South India. METHODS: The quantitative data were collected by a community-based cross-sectional study am…	2023	Jan-Feb	Indian J Community Med	48	1	131-136	10.4103/ijcm.ijcm_498_22	No care seeking data
Time to treatment-seeking by caretakers of children under-five with diarrhea and associated factors in Uganda: a multilevel proportional hazards analysis.	Tumusiime S; Asimwe JB; Atuhaire L; Wasswa R; Nsimbe D; Kayera B	BACKGROUND: Diarrhea is considered to be one of the major public health concerns in developing countries. It has a detrimental impact, reflecting one of the highest child mortality rates globally, especially in Sub-Saharan Africa, where 2 out of every 10 children in Uganda under the age of five die. The objective of this study was to investigate the factors associated with time to treatment seeki…	2024	Jun	BMC Pediatr	24	1	403	10.1186/s12887-024-04879-9	Not primary research
Web-Based Knowledge Translation Tool About Pediatric Acute Gastroenteritis for Parents: Pilot Randomized Controlled Trial.	Hartling L; Elliott SA; Munan M; Scott SD	BACKGROUND: Acute gastroenteritis (AGE) in children is a leading cause of emergency department (ED) visits, resulting in substantial health care costs and stress for families and caregivers. The majority of pediatric AGE cases are caused by viral infections and can be managed at home using strategies to prevent dehydration. To increase knowledge of, and support health decision-making for, pediatr…	2023	May	JMIR Form Res	7		e45276	10.2196/45276	Convenience sample
The Enterics for Global Health (EFGH) Shigella Surveillance Study in Malawi.	Mategula D; Ndalama M; Lefu C; Chinkhumba J; Ndeketa L; Munthali V; Chitala C; Malemia T; Million G; Mbutuka I; Mhone R; Makwenda E; James M; Bwanali C; Kazembe G; Manundo A; Chauluka E; Chitalo S; Alumando E; Longwe D; Matandika M; Jonasi P; Thindwa A; Phiri D; Wachepa R; Kawonga F; Maiden V; Charles M; Kapindula I; Witte D; Turner AM; Bronowski C; Baker K; Bar-Zeev N; Gordon MA; Dube Q; Cunliff…	BACKGROUND: Malawi is among 7 countries participating in the Enterics for Global Health (EFGH) Shigella surveillance study, which aims to determine the incidence of medically attended diarrhea attributed to Shigella, a leading bacterial cause of diarrhea in children in low-resource settings. METHODS: We describe the EFGH study site in the densely populated informal settlement of Ndirande Township…	2024	Mar	Open Forum Infect Dis	11	Suppl 1	S101-S106	10.1093/ofid/ofae050	Not primary research
Health Care Utilization and Clinical Management of All-Cause and Norovirus-Associated Acute Gastroenteritis Within a US Integrated Health Care System.	Cates J; Mattison CP; Groom H; Donald J; Hall RP; Schmidt MA; Hall AJ; Naleway AL; Mirza SA	BACKGROUND: Norovirus-associated acute gastroenteritis (AGE) exacts a substantial disease burden, yet the health care utilization for and clinical management of norovirus-associated AGE are not well characterized. METHODS: We describe the health care encounters and therapeutics used for patients with all-cause and norovirus-associated AGE in the Kaiser Permanente Northwest health system from 1 Ap…	2024	Apr	Open Forum Infect Dis	11	4	ofae151	10.1093/ofid/ofae151	No care seeking data
Population Enumeration and Household Utilization Survey Methods in the Enterics for Global Health (EFGH): Shigella Surveillance Study.	Dodd R; Awuor AO; Garcia Bardales PF; Khanam F; Mategula D; Onwuchekwa U; Sarwar G; Yousafzai MT; Ahmed N; Atlas HE; Amirul Islam Bhuiyan M; Colston JM; Conteh B; Diawara M; Dilruba N; Elwood S; Fatima I; Feutz E; Galagan SR; Haque S; Taufiqul Islam M; Karim M; Keita B; Kosek MN; Kotloff KL; Lefu C; Mballow M; Ndalama M; Ndeketa L; Ogwel B; Okonji C; Paredes Olortegui M; Pavlinac PB; Pinedo Vasqu…	BACKGROUND: Accurate estimation of diarrhea incidence from facility-based surveillance requires estimating the population at risk and accounting for case patients who do not seek care. The Enterics for Global Health (EFGH) Shigella surveillance study will characterize population denominators and healthcare-seeking behavior proportions to calculate incidence rates of Shigella diarrhea in children …	2024	Mar	Open Forum Infect Dis	11	Suppl 1	S17-S24	10.1093/ofid/ofae018	Not primary research
Community perception and utilization of services for the severe wasted children aged 6-59â€‰months in the Forcibly Displaced Myanmar Nationals and their nearest host communities in Bangladesh: a qualitative exploration.	Rahman M; Naila NN; Islam MM; Mahfuz M; Alam A; Karmakar G; Ferdous AT; Siddique MAB; Mustaphi P; Ahmed T	INTRODUCTION: There is a paucity of data on community perception and utilization of services for wasted children in Forcibly Displaced Myanmar Nationals (FDMN) and their nearest host communities. METHODS: We conducted a qualitative study to explore community perceptions and understand the utilization of services for severely wasted children among the FDMN and their nearest host communities in Tek…	2024		Front Nutr	11		1235436	10.3389/fnut.2024.1235436	Qualitative
The Enterics for Global Health (EFGH) Shigella Surveillance Study in Bangladesh.	Khanam F; Islam MT; Bhuiyan TR; Hossen MI; Rajib MNH; Haque S; Ireen M; Qudrat-E-Khuda S; Biswas PK; Bhuiyan MAI; Islam K; Rahman N; Alam Raz SMA; Mosharraf MP; Shawon Bhuiyan ME; Islam S; Ahmed D; Ahmmed F; Zaman K; Clemens JD; Qadri F	BACKGROUND: Shigella is an important cause of diarrhea in Bangladeshi children <5 years of age, with an incidence rate of 4.6 per 100 person-years. However, the report was more than a decade old, and data on Shigella consequences are similarly outdated and heterogeneously collected. METHODS: Facility-based disease surveillance is planned to be carried out under the Enterics for Global Health (EFG…	2024	Mar	Open Forum Infect Dis	11	Suppl 1	S76-S83	10.1093/ofid/ofad653	Not primary research
The Enterics for Global Health (EFGH) Shigella Surveillance Study in Pakistan.	Ahmed N; Yousafzai MT; Naz Qamar F	BACKGROUND: The Enterics for Global Health (EFGH) Shigella surveillance study is a longitudinal multicountry study that aims to estimate incidence rates and document consequences of Shigella diarrhea within 7 countries in Africa, Asia, and Latin America. In addition to a high incidence of childhood diarrhea, Pakistan is facing a problem of antimicrobial resistance in urban and peri-urban areas of…	2024	Mar	Open Forum Infect Dis	11	Suppl 1	S113-S120	10.1093/ofid/ofad651	Not primary research
The Enterics for Global Health (EFGH) Shigella Surveillance Study in The Gambia.	Conteh B; Badji H; Jallow AF; Karim M; Manneh A; Keita B; Sarwar G; Ceesay BE; Jarju S; Jabang AMJ; Baldeh E; Ikumapayi UN; Secka O; Antonio M; Roca A; D'Alessandro U; Kotloff KL; Hossain MJ	BACKGROUND: The Gambia, located in West Africa, is one of 7 country sites conducting the Enterics for Global Health (EFGH) Shigella Surveillance Study to establish incidence and consequence of Shigella-associated medically attended diarrhea among children 6-35 months old. METHODS: Here we describe the study site and research experience, sociodemographic characteristics of the study catchment area…	2024	Mar	Open Forum Infect Dis	11	Suppl 1	S84-S90	10.1093/ofid/ofae049	Not primary research
Sapovirus Infections in an Australian Community-Based Healthy Birth Cohort During the First 2 Years of Life.	El-Heneidy A; Ware RS; Lambert SB; Grimwood K	BACKGROUND: Sapovirus is an important cause of acute gastroenteritis (AGE) in young children. However, knowledge gaps remain in community settings. We investigated the epidemiology, disease characteristics, and healthcare use associated with sapovirus infections in Australian children during their first 2 years of life. METHODS: Children in the Brisbane-based Observational Research in Childhood I…	2023	Mar	Clin Infect Dis	76	6	1043-1049	10.1093/cid/ciac861	Duplicate data
Care seeking for childhood illnesses in rural Mtwara, south-east Tanzania: a mixed methods study.	Mshamu S; Meta J; Sanga C; Day N; Mukaka M; Adhikari B; Deen J; Knudsen J; Pell C; von Seidlein L	BACKGROUND: Care seeking was assessed in preparation for a study of the health impact of novel design houses in rural Mtwara, Tanzania. METHODS: A total of 578 residents of 60 villages participated in this mixed-methods study from April to August 2020. Among them, 550 participated in a healthcare-seeking survey, 17 in in-depth interviews and 28 in key informant interviews. RESULTS: The decision t…	2024	Jul	Trans R Soc Trop Med Hyg	118	7	465-473	10.1093/trstmh/trae022	Sampling method not reported
The Enterics for Global Health (EFGH) Shigella Surveillance Study in Kenya.	Omore R; Awuor AO; Ogwel B; Okonji C; Sonye C; Oreso C; Akelo V; Amollo M; Ogudi I; Anyango RO; Audi M; Apondi E; Riziki L; Ambila L; Dilruba N; Muok E; Munga S; Ochieng JB; Kotloff KL	BACKGROUND: Although Shigella is an important cause of diarrhea in Kenyan children, robust research platforms capable of conducting incidence-based Shigella estimates and eventual Shigella-targeted clinical trials are needed to improve Shigella-related outcomes in children. Here, we describe characteristics of a disease surveillance platform whose goal is to support incidence and consequences of …	2024	Mar	Open Forum Infect Dis	11	Suppl 1	S91-S100	10.1093/ofid/ofad654	Not primary research
Implications of COVID-19 prevention on the occurrence of childhood diarrhea in the Semen Bench district, Bench Sheko zone, southwestern Ethiopia.	Alemayehu B; Mekonen S; Ambleu A	BACKGROUND: Coronavirus (COVID-19) is a virus that occurred in Wuhan, China, in December 2019 and has spread to several countries. Although interventions in water, sanitation, and hygiene (WASH) for COVID-19 are likely a pre-existing response to childhood diarrhea, evidence of the effects of COVID-19 preventative strategies on childhood diarrhea has been lacking. This study aimed to assess the im…	2024		Front Public Health	12		1379232	10.3389/fpubh.2024.1379232	No care seeking questions
Cholera and diarrheal diseases in Cuamba District, Niassa Province, Mozambique: Systematic healthcare facility-based surveillance strengthening, characteristics of suspected cholera and diarrheal patients, and incidence of diarrheal diseases.	SemÃ¡ Baltazar C; Langa JP; Baloi LD; Elias Chitio JJ; Manuel JA; Mboane RBJ; Assane S; Omar A; Manso M; Capitine I; Luiz N; Mukasa D; Jang GH; Park JY; Marks F; Mraidi R; Pak GD; Kim DR; Park SE	BACKGROUND: Mozambique is one of the countries in Africa that is continuously at risk of cholera outbreaks due to poor sanitation, hygiene, and limited access to potable water in some districts. The Mozambique Cholera Prevention and Surveillance (MOCA) project was implemented in Cuamba District, Niassa Province to prevent and control cholera outbreaks through a preemptive cholera vaccination, str…	2024	Apr	PLoS Negl Trop Dis	18	4	e0011843	10.1371/journal.pntd.0011843	No care seeking questions
A protracted cholera outbreak in Nairobi City County accentuated by mass gathering events, Kenya, 2017.	Ngere P; Langat D; Ngere I; Dawa J; Okunga E; Nasimiyu C; Kiama C; Lokamar P; Ngunu C; Makayotto L; Njenga MK; Osoro E	Cholera continues to cause many outbreaks in low and middle-income countries due to inadequate water, sanitation, and hygiene services. We describe a protracted cholera outbreak in Nairobi City County, Kenya in 2017. We reviewed the cholera outbreak line lists from Nairobi City County in 2017 to determine its extent and factors associated with death. A suspected case of cholera was any person age…	2024		PLoS One	19	8	e0297324	10.1371/journal.pone.0297324	No care seeking data
South Korean first-time mothers' knowledge of digestive health problems in infancy and their utilization of health care facilities for digestive health concerns: a descriptive study.	Lee Y; Bang KS	PURPOSE: This study aimed to assess the knowledge level of first-time mothers regarding digestive health issues in infancy and to examine the utilization of healthcare facilities for such problems. METHODS: Data from 119 first-time mothers of infants under 6 months of age were analyzed. Descriptive statistics, t-test, and one-way analysis of variance (ANOVA) were conducted using the SPSS software…	2024	Jul	Child Health Nurs Res	30	3	199-209	10.4094/chnr.2024.021	Convenience sample
Determinant of under nutrition among under five children in Ambo town during covid 19 pandemic in 2020. A community-based cross-sectional study.	Feyisa BB; Dabu GT	BACKGROUND: About 8 to 44% of all child mortality in Africa is associated with undernutrition. To alleviate this problem, it is necessary to determine the magnitude and determinants of undernutrition during Covid 19 pandemic. However, there is scarce evidence in an urban setting like Ambo town. Therefore, this study assessed the magnitude and factors associated with undernutrition among under-fiv…	2023	Sep	BMC Nutr	9	1	103	10.1186/s40795-023-00762-5	No care seeking data
Diarrhea Case Surveillance in the Enterics for Global Health Shigella Surveillance Study: Epidemiologic Methods.	Atlas HE; Conteh B; Islam MT; Jere KC; Omore R; Sanogo D; Schiaffino F; Yousafzai MT; Ahmed N; Awuor AO; Badji H; Cornick J; Feutz E; Galagan SR; Haidara FC; Horne B; Hossen MI; Hotwani A; Houpt ER; Jallow AF; Karim M; Keita AM; Keita Y; Khanam F; Liu J; Malemia T; Manneh A; McGrath CJ; Nasrin D; Ndalama M; Ochieng JB; Ogwel B; Paredes Olortegui M; Zegarra Paredes LF; Pinedo Vasquez T; Platts-Mil…	BACKGROUND: Shigella is a leading cause of acute watery diarrhea, dysentery, and diarrhea-attributed linear growth faltering, a precursor to stunting and lifelong morbidity. Several promising Shigella vaccines are in development and field efficacy trials will require a consortium of potential vaccine trial sites with up-to-date Shigella diarrhea incidence data. METHODS: The Enterics for Global He…	2024	Mar	Open Forum Infect Dis	11	Suppl 1	S6-S16	10.1093/ofid/ofad664	Not primary research
Role of rotavirus vaccine in reducing diarrheal episodes in infants visiting private primary health care clinics in Karachi, Pakistan: A mixed-methods study.	Karim S; Rehana Siddiqui A; Karim N; Pradhan NA; Azam I; Farrukh Qazi M	BACKGROUND: Rotavirus (RV) induced diarrhea led to hospitalization and mortality prior to the introduction of the rotavirus vaccine (RVV). The estimated RVV coverage was 86% in children less than one year of age in Pakistan. OBJECTIVES: To determine the difference in the number of diarrheal episodes among children who received and who did not receive RVV, along with the parental and physician's p…	2024	Jul	Vaccine	42	19	4022-4029	10.1016/j.vaccine.2024.05.012	No care seeking questions
Attitude towards cholera vaccination and its related factors in Jordan amid the 2022 Middle East outbreak.	Sallam M; Athamneh RY; Alkhazaleh R; Alzayadneh L; Jaradat L; Majali T; Obeidat S; Shhab A; Hallit S; Barakat M; Mahafzah A	BACKGROUND: An outbreak of cholera was reported in the Middle East by the second half of 2022. Raising public awareness and vaccination against cholera represent critical factors in the preventive efforts. The current study aimed to assess the knowledge of cholera and attitude towards its vaccination among a sample of the general public residing in Jordan. METHODS: An online self-administered que…	2024	Aug	BMC Public Health	24	1	2237	10.1186/s12889-024-19768-0	No care seeking questions
The Impact of Non-Dysentery Shigella Infection on the Growth and Health of Children over Time (INSIGHT)-A Prospective Case-Control Study Protocol.	Chakraborty S; Dash S; Antara NA; Roy BR; Mamun SA; Ali M; Naz F; Johura FT; Lewis J; Afroze F; Hasan AA; Sack DA; Ram M; Tofail F; Ahmed T; Faruque ASG	(1) Shigella spp. (Shigella) is known for causing dysentery with blood in stool, but most children infected with Shigella have non-dysentery Shigella-associated diarrhea (NDSD). The World Health Organization recommends the use of antibiotics when diarrhea is bloody, leaving most NDSD cases untreated. The absence of dysentery may not indicate a low risk of death and severe morbidity. Rapid diagnos…	2024	Aug	Microorganisms	12	8		10.3390/microorganisms12081677	No care seeking data
Reducing the equity gap in under-5 mortality through an innovative community health program in Ethiopia: an implementation research study.	Drown L; Amberbir A; Teklu AM; Zelalem M; Tariku A; Tadesse Y; Gebeyehu S; Semu Y; Ntawukuriryayo JT; VanderZanden A; Binagwaho A; Hirschhorn LR	BACKGROUND: The Ethiopian government implemented a national community health program, the Health Extension Program (HEP), to provide community-based health services to address persisting access-related barriers to care using health extension workers (HEWs). We used implementation research to understand how Ethiopia leveraged the HEP to widely implement evidence-based interventions (EBIs) known to…	2024	Feb	BMC Pediatr	23	Suppl 1	647	10.1186/s12887-023-04388-1	Not primary research
ESTIMATING THE EFFECT OF MODERNIZATION ON RAJBANSHI TRADITIONAL HEALTH CARE PRACTICES	Chowdhury, S.R.	Researchers apprehend that local health traditions prevalent among indigenous communities have plausible chance for extinction in near future. Whether or not total extinction is possible is a matter of debate. But worldwide present trend indicates a changing pattern of traditional health culture with corresponding change in modernization induced societal transformation in indigenous communities. …	2024		Journal of Population Therapeutics and Clinical Pharmacology	31	7	210-217	10.53555/jptcp.v31i7.6920	No care seeking data
Community Perception and Utilization of Services for the Severe Wasted Children Aged 6â€“59 Months in the FDMNs and Their Nearest Host Communities in Bangladesh	Naila, N.N.; Rahman, M.; Islam, M.M.; Mahfuz, M.; Alam, A.; Karmakar, G.; Ferdous, A.T.; Bakr Siddique, M.A.; Mustaphi, P.; Ahmed, T.	Objectives: There is a paucity of data on community perception and utilization of services for wasted children in Forcibly Displaced Myanmar Nationals (FDMN) and their nearest host communities. We conducted a qualitative study to explore community perceptions and understand the utilization of services for severely wasted children among the FDMN and their nearest host communities in Teknaf, Coxâ€™…	2024		Current Developments in Nutrition	8	(Naila N.N.; Islam M.M.; Mahfuz M.; Alam A.; Karmakar G.; Ahmed T.) Nutrition Research Division, icddr,b, Bangladesh(Rahman M.) University of Queensland, School of Health and Rehabilitation Sciences, Australia(Ferdous A.T.; Bakr Siddique M.A.; Mustaphi P.		10.1016/j.cdnut.2024.102409	Full text not available
Morbidity and unplanned healthcare encounters after hospital discharge among young children in Dar es Salaam, Tanzania and Monrovia, Liberia	Kisenge, R.; Ideh, R.C.; Kamara, J.; Coleman-Nekar, Y.-J.G.; Samma, A.; Godfrey, E.; Manji, H.K.; Sudfeld, C.R.; Westbrook, A.; Niescierenko, M.; Morris, C.R.; Whitney, C.G.; Breiman, R.F.; Duggan, C.P.; Manji, K.P.; Rees, C.A.	Background Researchers and healthcare providers have paid little attention to morbidity and unplanned healthcare encounters for children following hospital discharge in low- and middle-income countries. Our objective was to compare symptoms and unplanned healthcare encounters among children aged <5 years who survived with those who died within 60 days of hospital discharge through follow-up phone…	2024		BMJ Paediatrics Open	8	1		10.1136/bmjpo-2024-002613	Not primary research
The 2018-2019 FoodNet Population Survey: A tool to estimate risks and behaviors associated with enteric infections	Devine, C.J.; Molinari, N.-A.; Shah, H.J.; Blackstock, A.J.; Geissler, A.; Marder, E.P.; Payne, D.C.	The FoodNet Population Survey is a periodic survey of randomly selected residents in 10 US sites on exposures and behaviors that may be associated with acute diarrheal infections and the health care sought for those infections. This survey is used to estimate the true disease burden of enteric illness in the United States and to estimate rates of exposure to potential sources of illness. Unlike p…	2024		American journal of epidemiology		(Devine C.J.; Molinari N.-A.; Shah H.J.; Blackstock A.J.; Geissler A.; Marder E.P.; Payne D.C.) Division of Foodborne, Waterborne, Environmental Diseases, Centers for Disease Control and Prevention, Atlanta, GA, United States		10.1093/aje/kwae127	No care seeking questions
Optimizing Vaccine Trials for Enteric Diseases: The Enterics for Global Health (EFGH) Shigella Surveillance Study	Vannice, K.; MacLennan, C.A.; Long, J.; Steele, A.D.	In this introductory article, we describe the rationale for the Enterics for Global Health (EFGH) Shigella surveillance study, which is largely to optimize the design and implementation of pivotal Shigella vaccine trials in the target population of infants and young children living in low- and middle-income countries. Such optimization will ideally lead to a shorter time to vaccine availability i…	2024		Open Forum Infectious Diseases	11	Supplement_1	S1-S5	10.1093/ofid/ofad586	Not primary research
Parentsâ€™ perspective on pediatric emergency department visits for low-acuity conditions before and during the COVID-19 pandemic: a cross-sectional bicentric study	Samman, K.; Le, C.-K.; Burstein, B.; Rehimini, S.; Grenier, A.; Bertrand-Bureau, C.; Mallet, M.; Simonyan, D.; Berthelot, S.	Objectives: The primary objective of this study was to describe and compare the motivation of parents/guardians to bring children with low-acuity conditions to a tertiary-care pediatric emergency department (ED) versus a clinic before and after the pandemic. The secondary objectives were to describe and compare the demographic and clinical characteristics of the population studied and the impact …	2024		Canadian Journal of Emergency Medicine	26	1	31-39	10.1007/s43678-023-00609-9	No care seeking data
Burden of Medically Attended Diarrhea and Outpatient Clostridioides difficile Infection Among Persons in 2 Large Integrated Healthcare Settings, 2016-2021	Tartof, S.Y.; Schmidt, M.A.; Contreras, R.; Angulo, F.J.; Florea, A.; Barreras, J.L.; Donald, J.; Zamparo, J.; Grant, D.L.; Shuster, E.; Gonzalez, E.; Kuntz, J.L.	Background. Identification of Clostridioides difficile infection (CDI) in the community setting is increasing. We describe testing for CDI among patients with medically attended diarrhea (MAD) in the outpatient setting, and the incidence of outpatient CDI. Methods. This was a retrospective cohort study among members â‰¥18 years of age from Kaiser Permanente Southern California and Kaiser Permanen…	2024		Open Forum Infectious Diseases	11	1		10.1093/ofid/ofad680	No care seeking data
Impacts of climate change-induced natural hazards on women and their human rights implications: A study in the southwest coast of Bangladesh	Shamsuddoha, M.; Jabed, M.A.; Islam, M.S.; Sultana, N.; Imran, A.; Rabbi, S.N.A.; Jenat, T.U.; Shams, S.; Sharif, M.M.	Women in coastal areas are particularly vulnerable to climate change impacts due to existing gender inequality and socio-cultural norms in Bangladesh. This research aims to explore the vulnerability of women to climate change-induced natural hazards, the challenges they face due to the chain impacts of climate change, and the resulting violation of women's rights. Quantitative and qualitative dat…	2024		Journal of Migration and Health	9	(Shamsuddoha M.; Jabed M.A.; Islam M.S., shahnulkoushik140208@gmail.com; Sultana N.; Imran A.; Rabbi S.N.A.; Jenat T.U.; Shams S.; Sharif M.M.) Center for Participatory Research and Development (CPRD), Dhaka, Bangladesh		10.1016/j.jmh.2024.100221	No care seeking questions
Evaluating self-medication practices in Ethiopia	Tadesse, Y.B.; Kassaw, A.T.; Belachew, E.A.	Background: Self-medication with antibiotics has become an important factor driving antibiotic resistance and it masks the signs and symptoms of the underlying disease and hence complicates the problem, increasing drug resistance and delaying diagnosis. This study aimed to assess the extent of self-medication practice with antibiotics and its associated factors among adult patients attending outp…	2023		Journal of Pharmaceutical Policy and Practice	16	1		10.1186/s40545-023-00553-0	No care seeking questions
Integrated traditional herbal medicine in the treatment of gastrointestinal disorder: the pattern of use and the knowledge of safety among the Eastern Region Saudi population	Elmaghraby, D.A.; Alsalman, G.A.; Alawadh, L.H.; Al-Abdulqader, S.A.; Alaithan, M.M.; Alnuwaysir, B.I.	Background: Herbal medicine is commonly integrated with conventional medicine in Saudi Arabia, especially for the management of digestive disorders. However, the majority of Saudis use herbal remedies without prior consultation with a physician, which raises concerns about their appropriate and safe use. The aim of this study was to assess the level of awareness among the Saudi population regardi…	2023		BMC Complementary Medicine and Therapies	23	1		10.1186/s12906-023-04197-0	No care seeking data
Excess mortality in northern Haiti during the 2010 cholera epidemic	Medozile, M.; Lovasi, G.S.; Kolokotronis, S.-O.; Hoepner, L.A.	In the course of infectious disease outbreaks, barriers to accessing health care can contrib-ute to preventable mortality. According to the Ministry of Health of Haiti (MinistÃ¨re de la SantÃ© Publique et de la Population [MSPP]), the 2010 cholera epidemic caused 7,936 deaths from October 2010 to December 2012 in Haiti alone. We seek to quantify the excess mortality attributable to patients not s…	2023		PLoS Neglected Tropical Diseases	2023-December	(Medozile M., macceau.medozile@downstate.edu) Department of Environmental and Occupational Health Sciences, School of Public Health, SUNY Downstate Health Sciences University, Brooklyn, NY, United States(Medozile M., macceau.medozile@downstate.edu; Lovasi		10.1371/journal.pntd.0011750	Duplicate data
Foodborne outbreak investigation at a wedding event - Batken, Kyrgyzstan, June 2022	Dautov, T.; Kemelbek, N.; Malisheva, M.; Otorbaeva, D.; Horth, R.; Nabirova, D.	Background. On August 2nd, 2022, local health departments were informed that over a hundred people had sought care or reported gastrointestinal illness after attending the same wedding event in Batken, Kyrgyzstan, on July 30th. We investigated to identify the source and associated risk factors to stop transmission. Methods. Using a retrospective cohort study design, we interviewed consenting wedd…	2023		Open Forum Infectious Diseases	10	(Dautov T.; Kemelbek N.; Malisheva M.; Otorbaeva D.) Central Asia Field Epidemiology Training Program, Gulcha, Osh, Kyrgyzstan(Horth R.) US Centers for Disease Control and Prevention, Dulles, VA, United States(Nabirova D.) CDC Central Asia office, Almaty,	S377	10.1093/ofid/ofad500.715	Full text not available
A protracted cholera outbreak in Nairobi City County associated with mass gathering events, Kenya, 2017	Ngere, P.; Langat, D.; Ngere, I.; Dawa, J.; Okunga, E.; Nasimiyu, C.; Kiama, C.; Lokamar, P.; Ngunu, C.; Makayotto, L.; Njenga, M.K.; Osoro, E.	Cholera continues to cause many outbreaks in low and middle-income countries due to inadequate water, sanitation, and hygiene services. We describe a protracted cholera outbreak in Nairobi City County (NCC), Kenya in 2017. We reviewed the cholera outbreak line lists from NCC in 2017 to determine its extent and factors associated with death. A suspected case of cholera was any person aged >2 years…	2023		medRxiv		(Ngere P., philip.ngere@wsu.edu; Ngere I.; Dawa J.; Nasimiyu C.; Kiama C.; Njenga M.K.; Osoro E.) Washington State University, Global Health Program, Kenya(Ngere P., philip.ngere@wsu.edu; Langat D.; Okunga E.; Makayotto L.) Division of Disease Surveillanc		10.1101/2023.11.20.23298754	No care seeking questions
Food poisoning outbreak: Poisonous mushroom in the Tanah Merah district	Mohamad, F.W.; Idris, M.F.; Hamidun, A.R.; Daud, M.R.H.M.; Ghani, M.Z.A.; Soh, T.J.T.	Introduction: Food poisoning is a result of eating contaminated or toxic food. The clinical presentation can vary depending on the source of the infection. Bradycardia is one of cardiac complications associated with food poisoning. Food related bradycardia were reported in mushroom poisoning, ciguatera fish poisoning, organophosphate poisoning, mad honey poisoning and candlenut poisoning. The stu…	2023		Medical Journal of Malaysia	78	(Mohamad F.W.; Hamidun A.R.; Ghani M.Z.A.; Soh T.J.T.) Tanah Merah District Health Office, Tanah Merah, Kelantan, Malaysia(Idris M.F.) Kelantan State Health Department, Kelantan, Malaysia(Daud M.R.H.M.) Department of Community Medicine, School of Medical	28		Full text not available
Maternal Morbidity and Risk of Malnutrition by Mid-Upper Arm Circumference (MUAC) in Early Pregnancy in Rural Bangladesh	Ho, N.A.T.; Ali, A.H.; Christian, P.; Labrique, A.; Wu, L.; Mehra, S.; Shaik, S.; Shamim, A.A.; West, K.	Objectives: Assess morbidity and risk of malnutrition evaluated in first trimester pregnancy in rural Bangladesh. Methods: This was a retrospective study of morbidity and nutritional status, assessed by MUAC, in 26,224 rural Bangladeshi women in the 1st trimester of pregnancy at time of recruitment into an antenatal multiple micronutrient vs iron-folic acid supplementation trial (2008â€“12). Thir…	2023		Current Developments in Nutrition	7	(Ho N.A.T.; Christian P.; Wu L.; Mehra S.; West K.) Center for Human Nutrition, Department of International Health, Johns Hopkins Bloomberg School of Public Health,(Ali A.H.; Shaik S.; Shamim A.A.) JiVitA Maternal & Child Nutrition and Health Research Pro		10.1016/j.cdnut.2023.101018	Full text not available
Evaluating the Adaptability of a Nighttime Pediatric Pre-Emergency Care Service to Ghana (GEMA Sponsored)	Flaherty, K.E.; Klarman, M.; Zakariah, A.N.; Osei-Ampofo, M.; Mahama, M.-N.; Nelson, E.J.; Becker, T.K.	Background and Objectives: Globally, leading causes of pediatric mortality include respiratory infections, diarrheal disease, and malaria. These illnesses are treatable with basic interventions early in the disease course, yet often progress to life-threatening conditions when health care access is limited. In response, our team designed a telemedicine and medication delivery service (TMDS) to ad…	2023		Academic Emergency Medicine	30	(Flaherty K.E.; Klarman M.; Zakariah A.N.; Osei-Ampofo M.; Mahama M.-N.; Nelson E.J.; Becker T.K.) University of Florida, Gainesville, United States	70	10.1111/acem.14718	Full text not available
Knowledge, Attitude, and Practices of the General Population toward the Old-New Outbreak of Cholera in a Developing Country	Akel, M.; Sakr, F.; Haddad, C.; Hajj, A.; Sacre, H.; Zeenny, R.M.; Safwan, J.; Salameh, P.	Background: In October 2022, the first case of cholera since 1993 was recorded in Lebanon. This study aimed to develop and validate a tool to explore the knowledge, attitudes, and practices (KAP) toward cholera infection and its prevention among the general population in Lebanon and identify the associated factors related to the KAP assessment to guide prevention and awareness strategies. The nat…	2023		Tropical Medicine and Infectious Disease	8	4		10.3390/tropicalmed8040236	Convenience sample
Reduced Diarrhea Prevalence and Improvements in Handwashing with Soap and Stored Drinking Water Quality Associated with Diarrheal Disease Awareness Measured by Interactive Voice Response Messages in the CHoBI7 Mobile Health Program	Bhuyian, M.S.I.; Perin, J.; Endres, K.; Zohura, F.; Masud, J.; Parvin, T.; Uddin, I.M.; Hasan, T.; Monira, S.; Sack, D.A.; Faruque, A.S.G.; Alam, M.; George, C.M.	The Cholera-Hospital-Based-Intervention-for-7-Days (CHoBI7) mobile health program promotes water, sanitation, and hygiene (WASH) behaviors through interactive voice response (IVR), voice, and text messages to reduce diarrheal diseases in Bangladesh. The objective of this study was to investigate the relationship between responses to CHoBI7 WASH IVR quiz messages and subsequent diarrhea and WASH b…	2023		American Journal of Tropical Medicine and Hygiene	108	3	530-535	10.4269/ajtmh.22-0273	No care seeking questions
The Awareness Level of Saudi Mothers Towards Common Neonatal Danger Signs	Fardan, Z.H.; Saif, R.A.S.B.; Goodaif, N.A.S.; Asiri, M.A.M.; Almehery, K.A.; Alshehri, A.A.; Alahmari, A.M.; Abudasser, A.A.; Nahi, H.A.B.; Aljuhani, A.F.; Asiri, Z.M.A.; Alneami, A.M.A.; Alqarni, S.M.S.; Alamri, N.A.; Atif, O.M.A.	Study Design: Cross sectional Introduction: In developing countries like Saudi Arabia, most of the newborn deaths are reported to take place at home. Majority of such deaths have been caused due to lack of awareness, late detection of symptoms of critical infection by caregivers and mothers, and late decision-making in seeking healthcare services. Mothersâ€™ familiarity on symptoms recognized by …	2023		Bahrain Medical Bulletin	45	1	1276-1281		Illness not diarrhea
Ethnomedicinal health seeking practices and their associated treatment outcomes in managing diarrheal diseases among under-five-year-old children in Korogwe and Handeni Districts, Tanzania: Protocol for a cross-sectional mixed method study.	Liheluka, E.; Gibore, S.N.; Lusingu, J.P.A.; Gesase, S.; Minja, D.T.R.; LamshÃ¶ft, M.; Dekker, D.; Bali, T.	Background Ethnomedicinal remedies relevant for treating a range of ailments including diarrheal diseases among children aged less than five years is an integral component of the long-standing culture that communities have inherited from previous generations. The treatment also has mutual impact on the practice of health seeking behavior built within the family and clan level. Study Objective To …	2023		medRxiv		(Liheluka E., eliheluka@gmail.com; Gibore S.N.) Department of Public Health and Community Nursing, University of Dodoma, Dodoma, Tanzania(Bali T.) Department of Educational Psychology and Curriculum Studies, University of Dodoma, Dodoma, Tanzania(Liheluka		10.1101/2023.02.14.23285909	Not primary research
Prevalence of diarrheal disease and associated factors among under-five children in flood-prone settlements of Northwest Ethiopia: A cross-sectional community-based study	Birhan, T.A.; Bitew, B.D.; Dagne, H.; Amare, D.E.; Azanaw, J.; Genet, M.; Engdaw, G.T.; Tesfaye, A.H.; Yirdaw, G.; Maru, T.	Background: Diarrheal illnesses are a long-standing public health problem in developing countries due to numerous sanitation issues and a lack of safe drinking water. Floods exacerbate public health issues by spreading water-borne infectious diseases such as diarrhea through the destruction of sanitation facilities and contamination of drinking water. There has been a shortage of studies regardin…	2023		Frontiers in Pediatrics	11	(Birhan T.A., tseg729@gmail.com; Bitew B.D.; Dagne H.; Amare D.E.; Azanaw J.; Genet M.; Engdaw G.T.; Tesfaye A.H.) Department of Environmental Occupational Health Safety, College of Medicine and Health Sciences, University of Gondar, Gondar, Ethiopia(Yird		10.3389/fped.2023.1056129	No care seeking questions
Investigation on the incidence and health-seeking behavior of diarrhea among children aged under 5 years in Suzhou	Shen, S.; Dai, Z.-R.; Chen, L.-L.; Shao, X.-J.; Zhang, J.; Zhang, T.; Xue, J.; Zhao, G.-M.	Objective This paper aims to investigate the incidence and health-seeking behavior of diarrhea among children under 5 years old in Suzhou City, and to inform the development of relevant health policies. Methods A repeated cross-sectional survey design and a stratified random sampling method was conducted to investigate the occurrence and health-seeking practices of childhood diarrhea in the past …	2023		Chinese Journal of Disease Control and Prevention	27	2	191-194	10.16462/j.cnki.zhjbkz.2023.02.011	Not English, French or Spanish
Self-Reported Symptoms at Last Febrile Illness as a Predictor of Treatment-Seeking in Western Kenya: A Cross-Sectional Study	Madera-Garcia, V.; Coalson, J.E.; Subelj, M.; Bell, M.L.; Hayden, M.H.; Agawo, M.; Munga, S.; Ernst, K.C.	Timely treatment-seeking behavior can reduce morbidity and mortality due to infectious diseases. Patterns of treatment-seeking behavior can differ by access to health care, and perceptions of disease severity and symptoms. We evaluated the association between self-reported symptoms at last illness and the level of treatment-seeking behaviors. We analyzed cross-sectional data from 1,037 participan…	2023		American Journal of Tropical Medicine and Hygiene	108	1	212-220	10.4269/ajtmh.21-0447	Illness not diarrhea
Predictors of Under-Five Caregiversâ€™ Utilization of Co-Packaged Zinc and Oral Rehydration Salts for Childhood Diarrhea in East Wollega Zone, Western Ethiopia	Terefa, D.R.; Shama, A.T.	Introduction: Diarrhea morbidity and mortality remain child health and economic burdens in low resource settings. In Ethiopia, diarrheal disease treatment service utilization remains very low. However, evidence on the level of utilization of zinc bundled with ORS among under-five caregiversâ€™ was not addressed. Objective: The study aimed to identify predictors of under-five caregiversâ€™ utiliza…	2023		Patient Preference and Adherence	17	(Terefa D.R., duferarikitu24@gmail.com; Shama A.T.) Department of Public Health, Institute of Health Sciences, Wollega University, Nekemte, Ethiopia(Terefa D.R., duferarikitu24@gmail.com) Wollega University, P.O.Box 395, Nekemte, Ethiopia	913-926	10.2147/PPA.S405054	No care seeking data
A Community-Based Cross-Sectional Study of Prevalence and Risk Factors of Diarrhoea among Under-Five Children in Rural Field Practice Area of Darbhanga Medical College	Choudhary, T.; Jha, H.K.; Chaudhary, V.K.	Introduction: Globally, approximately 5 lakh under-five mortality is reported to be caused due to diarrhoea which is drastically large figure. This is a community based cross-sectional study of prevalence and risk factors of diarrhea among under five children in rural field practice area of Darbhanga medical college, Darbhanga. This study also assess the knowledge and utilisation of ORS among mot…	2023		International Journal of Pharmaceutical and Clinical Research	15	7	1036-1044		No care seeking questions
Determinants of Acute Malnutrition among Under-Five Children in Governmental Health Facilities in Sodo Town, Southern Ethiopia: Unmatched Case-Control Study	Jebero, Z.; Moga, F.; Gebremichael, B.; Tesfaye, T.	Background. Acute malnutrition is a major public health challenge among children globally. The burden is high in low-income countries like Ethiopia. Different reports and literatures revealed different risk factors of acute malnutrition in different geographical areas, but there were regional variations. So, the main aim of this study was to identify determinants of acute malnutrition among under…	2023		International Journal of Pediatrics (United Kingdom)	2023	(Jebero Z., zenebe.jebero@amu.edu.et; Moga F., childhealth2100@gmail.com) College of Medicine and Health Sciences, Arba Minch University, Arba Minch, Ethiopia(Gebremichael B., bereket.gebremichael@aau.edu.et; Tesfaye T., tewodros.tesfaye@aau.edu.et) Colle		10.1155/2023/3882801	No care seeking questions
KNOWLEDGE OF COMMON CHILDHOOD ILLNESSES AND HOME REMEDIES: EXAMINING THE KNOWLEDGE AND ATTITUDES OF PARENTS AND CAREGIVERS TOWARD COMMON CHILDHOOD ILLNESSES, SUCH AS COLDS, FEVERS, OR DIARRHEA, AND THEIR UNDERSTANDING OF APPROPRIATE HOME REMEDIES AND WHEN	Chaudhari, C.; Patel, A.; Patel, B.; Punasanvala, P.	Background: Common childhood illnesses, such as colds, fevers, and diarrhea, can have a significant impact on children's well-being. The knowledge and attitudes of parents and caregivers regarding these illnesses and appropriate home remedies play a crucial role in effective management and healthcare-seeking behaviors. This study aimed to examine parental knowledge and attitudes toward common chi…	2023		International Journal of Academic Medicine and Pharmacy	5	4	971-975	10.47009/jamp.2023.5.4.195	Convenience sample
PERCEPTIONS OF PEOPLES TOWARDS HEALTH CARE SEEKING BEHAVIOUR FROM HEALTH CARE PROFESSIONALS â€“ FINDINGS FROM SAUDI COMMUNITY PERSPECTIVE	Bashatah, A.S.; Syed, W.; Al-Rawi, M.B.A.	The purpose of this study was to analyse the individuals' attitudes about seeking medical care from healthcare professionals in the Riyadh Region of Saudi Arabia (SA). Between November 2022 and January 2023, a cross-sectional, web-based study was performed among residents of Riyadh in SA. In this study, 19-items questionnaires with three sections were employed. IBM Statistic SPSS was used to eval…	2023		Farmacia	71	5	1095-1102	10.31925/farmacia.2023.5.24	Convenience sample
Knowledge, attitude, and practice of mothers of children of 6 months to 5 years age group receiving oral rehydration therapy and zinc	Suma Priya, M.; Sandhya,; Krishna, M.	Background and objectives: To evaluate mothers of children under the age of five regarding knowledge, attitudes, and practices of acute diarrhoea, ORT, and zinc. To inform mothers about the usage of zinc, ORS, and other rehydration fluids. To encourage mothers to adopt new behaviours and attitudes towards the use of zinc and oral rehydration therapy in order to reduce morbidity and death associat…	2023		Journal of Cardiovascular Disease Research	14	5	659-667	10.31838/jcdr.2023.14.05.76	No care seeking questions
The Pattern of Morbidity and Access to Healthcare Service in the Riverine Flood-prone Villages of Assam, India	Saha, J.	Background: Floods are considered one of the common phenomena causing substantial death, morbidity, and damage to infrastructure as well as economic conditions across the world. India receives 75% of its total rainfall in the monsoon season, as a result, annually on average 8 million people are affected by the floods. The Brahmaputra valley of Assam is one of the worst flood-affected regions in t…	2023		Open Public Health Journal	16	1		10.2174/0118749445269914231023070506	Illness not diarrhea
Knowledge, Perceptions and Practices about Oral Rehydration Therapy in under Five Children Suffering from Diarrhea in Mirpur, AJK	Ali, I.; Shafi, H.; Ahmad, J.; Shafi, S.; Anjum, M.U.	Background: Dehydration associated with diarrheal diseases is a leading cause of mortality. Most of these deaths can be prevented by preventing or timely treating dehydration and using oral rehydration therapy is one of the options. Aim: To evaluate the knowledge and practices associated with the preparation and use of oral rehydration therapy in pediatric patients suffering from diarrhea. Study …	2022		Pakistan Journal of Medical and Health Sciences	16	12	108-111	10.53350/pjmhs20221612108	Convenience sample
Health seeking behaviour among parents of under: Five children in urban field practice area of medical college Bangalore	Prakruthi, R.A.; Chethana, R.; Saranya, R.; Pushpa,	Introduction:Globally, over 80% of the under-five deaths are due to neonatal conditions and infectious diseases like pneumonia, diarrhoea, malaria, measles and meningitis, often compounded by malnutrition. Early recognition and early initiation of treatment saves life, most of the health seeking behaviours are determined by health care services provided, distance and affordability of the services…	2022		Journal of Cardiovascular Disease Research	13	4	676-679	10.31838/jcdr.2022.13.04.77	Convenience sample
The Enterics for Global Health (EFGH) <i>Shigella </i>Surveillance Study in Peru	Villanueva, KM; Vasquez, TP; Yori, PP; Cacique, LR; Bardales, PFG; Lopez, WVS; Paredes, FZ; Perez, KF; Pinedo, SR; Delgado, HS; Flynn, T; Schiaffino, F; Colston, JM; Olortegui, MPP; Kosek, MN	Background The Enterics for Global Health (EFGH) Peru site will enroll subjects in a periurban area of the low Amazon rainforest. The political department of Loreto lags behind most of Peru in access to improved sources of water and sanitation, per capita income, children born <2.5 kg, and infant and child mortality. Chronic undernutrition as manifested by linear growth shortfalls is common, but …	2024		OPEN FORUM INFECTIOUS DISEASES	11		S121-S128	10.1093/ofid/ofad655	Not primary research
Capacity and quality of maternal and child health services delivery at the subnational primary healthcare level in relation to intermediate health outputs: a cross-sectional study of 12 low-income and middle-income countries	Ramadan, M; Gutierrez, JC; Feil, C; Bolongaita, S; Bernal, O; Uribe, MV	ObjectivesTo examine the capacity and quality of maternal and child health (MCH) services at the subnational primary healthcare (PHC) level in 12 low-income and middle-income countries (LMICs) and its association with intermediate health outputs such as coverage and access to care.DesignObservational cross-sectional study using matched subnational data from service provision assessment surveys an…	2023		BMJ OPEN	13	1		10.1136/bmjopen-2022-065223	Not primary research
Health Status of 20,769 Rohingya Refugees in Cox's Bazar Refugee Camp, Bangladesh	Shalimar, A; Wong, SK; Ezat, WPS; Peter, GKS; Masniza, M	We aimed to access the burden of primary health issues in two refugee camps in Cox's Bazar. We compared the burden of disease between different age groups and gender. Data on primary health issues, referrals, maternal and child services, and family planning services were collected from November 2017 to May 2018. The sample population was 20,769 Rohingya refugees who had sought medical care; 38.2%…	2023		MEDICINE AND HEALTH	18	2	567-577	10.17576/MH.2023.1802.17	No care seeking questions
THE ROLE AND IMPORTANCE OF AVIATION FUEL IN THE HEALTH-SEEKING BEHAVIOR OF CHILD MIGRANTS LIVING ALONG THE UGANDA-KENYA BORDER AT BUSIA	Bateganya, FH; Nakanjako, R	This study aimed to understand the health-seeking behaviors of the child migrants, commonly known as Chokola, who live along the Uganda-Kenya border at the town of Busia. The study used qualitative data collection methods: in-depth interviews, life-histories, focus group discussions, and key informant interviews. At the border, Chokola are accorded a marginal status and identity, limiting their h…	2023		INTERNATIONAL JOURNAL OF CHILD YOUTH & FAMILY STUDIES	14	3	73-89	10.18357/ijcyfs143202321635	Qualitative
The Changing Climate Is Changing Safe Drinking Water, Impacting Health: A Case in the Southwestern Coastal Region of Bangladesh (SWCRB)	Ashrafuzzaman, M; Gomes, C; Guerra, J	This study focuses on investigating the impact of climate change on the availability of safe drinking water and human health in the Southwest Coastal Region of Bangladesh (SWCRB). Additionally, it explores local adaptation approaches aimed at addressing these challenges. The research employed a combination of qualitative and quantitative methods to gather data. Qualitative data were collected thr…	2023		CLIMATE	11	7		10.3390/cli11070146	Illness not diarrhea

## Sheet: Included Studies
Title	Authors	Abstract	Published Year	Published Month	Journal	Volume	Issue	Pages	DOI
Knowledge, Attitude, and Practice in a Sample of the Lebanese Population Regarding Cholera.	Malaeb D; Sallam M; Younes S; Mourad N; Sarray El Dine A; Obeid S; Hallit S; Hallit R	The evaluation of knowledge, attitude, and practices towards an emerging disease is an essential component of public health preventive measures during an outbreak. In October 2022, an outbreak of cholera was reported in Lebanon, which is the first to be reported in the Middle Eastern country for 30 years. This study aimed to explore the level of knowledge as well as attitude and practice of the g…	2022	Dec	Int J Environ Res Public Health	19	23		10.3390/ijerph192316243
Incidence, Etiology, and Healthcare Utilization for Acute Gastroenteritis in the Community, United States.	Schmidt MA; Groom HC; Rawlings AM; Mattison CP; Salas SB; Burke RM; Hallowell BD; Calderwood LE; Donald J; Balachandran N; Hall AJ	Knowledge of the epidemiology of sporadic acute gastroenteritis (AGE) in the United States is limited. During September 2016-September 2017, we surveyed Kaiser Permanente Northwest members in Oregon and Washington, USA, to collect data on the 30-day prevalence of dually defined AGE and diarrhea disease and related health-seeking behavior; from a subset of participants, we obtained a stool specime…	2022	Nov	Emerg Infect Dis	28	11	2234-2242	10.3201/eid2811.220247
Mothers' knowledge, attitude and home management of diarrhoea among children under five years old in Lagos, Nigeria.	Momoh FE; Olufela OE; Adejimi AA; Roberts AA; Oluwole EO; Ayankogbe OO; Onajole AT	BACKGROUND: Â Diarrhoea is a leading cause of death among children under five years old globally. It remains a major cause of morbidity and mortality among this age group in Nigeria. Using simple home management, mothers play important roles in the prevention and control of diarrhoea among these children. AIM: Â This study aimed to assess mothers' knowledge, attitude and practice in the preventio…	2022	May	Afr J Prim Health Care Fam Med	14	1	e1-e10	10.4102/phcfm.v14i1.3119
Health care-seeking behavior for childhood diarrhea in Mirzapur, rural Bangladesh.	Das SK; Nasrin D; Ahmed S; Wu Y; Ferdous F; Farzana FD; Khan SH; Malek MA; El Arifeen S; Levine MM; Kotloff KL; Faruque ASG	We evaluated patterns of health care use for diarrhea among children 0-59 months of age residing in Mirzapur, Bangladesh, using a baseline survey conducted during May-June 2007 to inform the design of a planned diarrheal etiology case/control study. Caretakers of 7.4% of 1,128 children reported a diarrheal illness in the preceding 14 days; among 95 children with diarrhea, 24.2% had blood in the s…	2013	Jul	Am J Trop Med Hyg	89	1 Suppl	62-68	10.4269/ajtmh.13-0107
Health Care Utilization and Attitudes Survey: understanding diarrheal disease in rural Gambia.	Saha D; Akinsola A; Sharples K; Adeyemi MO; Antonio M; Imran S; Jasseh M; Hossain MJ; Nasrin D; Kotloff KL; Levine MM; Hill PC	Diarrheal disease causes âˆ¼1.34 million deaths per year among children under 5 years of age globally. We conducted a Health Care Utilization and Attitudes Survey of 1,012 primary caregivers of children aged 0-11, 12-23, and 24-59 months randomly selected from a Demographic Surveillance population in rural Gambia. Point prevalence of diarrhea was 7.7% (95% confidence interval [CI] = 6.1-9.8); 23.…	2013	Jul	Am J Trop Med Hyg	89	1 Suppl	13-20	10.4269/ajtmh.12-0751
Childhood Illness Prevalence and Health Seeking Behavior Patterns in Rural Tanzania.	KantÃ© AM; Gutierrez HR; Larsen AM; Jackson EF; Helleringer S; Exavery A; Tani K; Phillips JF	INTRODUCTION: This paper identifies factors influencing differences in the prevalence of diarrhea, fever and acute respiratory infection (ARI), and health seeking behavior among caregivers of children under age five in rural Tanzania. METHODS: Using cross-sectional survey data collected in Kilombero, Ulanga, and Rufiji districts, the analysis included 1,643 caregivers who lived with 2,077 childre…	2015	Sep	BMC Public Health	15		951	10.1186/s12889-015-2264-6
Child Caregiver's healthcare seeking behavior and its determinants for common childhood illnesses in Addis Ababa, Ethiopia: a community-based study.	Bellete M; Boke MM; Yenit MK	BACKGROUND: Appropriate healthcare-seeking behavior and access to the health care facility is key to improving health service utilization. Although the accessibility of comprehensive childhood disease intervention services in Ethiopia has been modified at the community level, the use of such health care services has remained limited. Therefore, this study aimed to assess the healthcare-seeking be…	2021	Apr	Ital J Pediatr	47	1	99	10.1186/s13052-021-01049-w
Care-Seeking for Diarrhoea in Southern Malawi: Attitudes, Practices and Implications for Diarrhoea Control.	Masangwi S; Ferguson N; Grimason A; Morse T; Kazembe L	This paper examined care-seeking behaviour and its associated risk factors when a family member had diarrhoea. Data was obtained from a survey conducted in Chikwawa, a district in Southern Malawi. Chikwawa is faced with a number of environmental and socioeconomic problems and currently diarrhoea morbidity in the district is estimated at 24.4%, statistically higher than the national average of 17%…	2016	Nov	Int J Environ Res Public Health	13	11		10.3390/ijerph13111140
Impact of integrated community case management on health-seeking behavior in rural Zambia.	Seidenberg PD; Hamer DH; Iyer H; Pilingana P; Siazeele K; Hamainza B; MacLeod WB; Yeboah-Antwi K	Provision of integrated community case management (iCCM) for common childhood illnesses by community health workers (CHWs) represents an increasingly common strategy for reducing childhood morbidity and mortality. We sought to assess how iCCM availability influenced care-seeking behavior. In areas where two different iCCM approaches were implemented, we conducted baseline and post-study household…	2012	Nov	Am J Trop Med Hyg	87	5 Suppl	105-110	10.4269/ajtmh.2012.11-0799
Healthcare utilization for common infectious disease syndromes in Soweto and Klerksdorp, South Africa.	Wong KK; von Mollendorf C; Martinson N; Norris S; Tempia S; Walaza S; Variava E; McMorrow ML; Madhi S; Cohen C; Cohen AL	INTRODUCTION: Understanding healthcare utilization helps characterize access to healthcare, identify barriers and improve surveillance data interpretation. We describe healthcare-seeking behaviors for common infectious syndromes and identify reasons for seeking care. METHODS: We conducted a cross-sectional survey among residents in Soweto and Klerksdorp, South Africa. Households were interviewed …	2018		Pan Afr Med J	30		271	10.11604/pamj.2018.30.271.14477
Diarrhea Prevention Practice and Associated Factors among Caregivers of Under-Five Children in Enemay District, Northwest Ethiopia.	Agegnehu MD; Bewket Zeleke L; Goshu YA; Ortibo YL; Mehretie Adinew Y	BACKGROUND: Diarrhea is the leading cause of mortality among infants and children younger than 5â€‰years of age in both underdeveloped and developing countries. Factors determining the occurrence of diarrhea in children are complex, and the relative contribution of each factor varies as a function of interaction between socioeconomic, environmental, and behavioral variables. OBJECTIVES: To assess…	2019		J Environ Public Health	2019		5490716	10.1155/2019/5490716
Antibiotic use and health-seeking behaviour in an underprivileged area of PerÃº.	Kristiansson C; Reilly M; Gotuzzo E; Rodriguez H; Bartoloni A; Thorson A; Falkenberg T; Bartalesi F; Tomson G; Larsson M	OBJECTIVE: To describe the health-seeking behaviour and use of antibiotics in the urban community of Yurimaguas in the Amazonian area of Peru. METHOD: Cross-sectional survey of caregivers of 798 children aged 6-72 months by interview using a semi-structured questionnaire. Reported symptoms were classified as illnesses where antibiotics would or would not be recommended based on principles of the …	2008	Mar	Trop Med Int Health	13	3	434-41	10.1111/j.1365-3156.2008.02019.x
Health Care Seeking Behavior for Common Childhood Illnesses in Jeldu District, Oromia Regional State, Ethiopia.	Kolola T; Gezahegn T; Addisie M	BACKGROUND: Even though health care seeking interventions potentially reduce child mortality from easily treatable diseases, significant numbers of children die without ever reaching a health facility or due to delays in seeking care in Ethiopia. This study aimed to assess health care seeking behavior for common childhood illnesses and associated factors. METHODS: A community-based cross-sectiona…	2016		PLoS One	11	10	e0164534	10.1371/journal.pone.0164534
Diarrhoeal diseases in Soweto, South Africa, 2020: a cross-sectional community survey.	Johnstone SL; Page NA; Thomas J; Madhi SA; Mutevedzi P; Myburgh N; Herrera C; Groome MJ	BACKGROUND: In South Africa, there are limited data on the burden of diarrhoea at a community level, specifically in older children and adults. This community survey estimated rates of and factors associated with diarrhoea across all ages and determined the proportion of cases presenting to healthcare facilities. METHODS: Households were enrolled from an existing urban health and demographic surv…	2021	Jul	BMC Public Health	21	1	1431	10.1186/s12889-021-11470-9
Health seeking behaviour among suspected cases of cholera in Cameroonian health districts in Lake Chad basin.	Yakum MN; Ateudjieu J; Guenou E; Walter EA; Ram M; Debes AK; Njimbia AC; Nafack SS; Sack DA	BACKGROUND: Cholera outbreaks are recurrent in Cameroon and despite the efforts put together during epidemics, they are always associated with a high case fatality. Inadequate demand for health care is one of the major factors that might be responsible for the high case fatality. This study was conducted to describe the health seeking behaviour of suspected cases of cholera in four health distric…	2017	Aug	BMC Res Notes	10	1	433	10.1186/s13104-017-2756-9
Knowledge, attitude and practices on cholera in an arid county, Kenya, 2018: A mixed-methods approach.	Orimbo EO; Oyugi E; Dulacha D; Obonyo M; Hussein A; Githuku J; Owiny M; Gura Z	BACKGROUND: Cholera remains a public health problem in Kenya despite increased efforts to create awareness. Assessment of knowledge, attitude and practice (KAP) in the community is essential for the planning and implementation of preventive measures. We assessed cholera KAP in a community in Isiolo County, Kenya. METHODS: This cross-sectional study involved a mixed-methods approach utilizing a qu…	2020		PLoS One	15	2	e0229437	10.1371/journal.pone.0229437
Predictors of diarrhea episodes and treatment-seeking behavior in under-five children: a longitudinal study from rural communities in Zambia.	Hamooya BM; Masenga SK; Halwiindi H	INTRODUCTION: globally, diarrhea is the second leading cause of mortality in children aged below five years, and is responsible for killing about 760 000 children every year. Poor treatment-seeking behavior among caretakers remains a major challenge in low-income countries. The current study aimed to determine the predictors of diarrhea episodes and treatment-seeking behavior among under-five chi…	2020		Pan Afr Med J	36		115	10.11604/pamj.2020.36.115.20180
Determinants of care seeking for children with pneumonia and diarrhea in Guatemala: implications for intervention strategies.	Bruce N; Pope D; Arana B; Shiels C; Romero C; Klein R; Stanistreet D	OBJECTIVES: We identified barriers to care seeking for pneumonia and diarrhea among rural Guatemalan children. METHODS: A population-based survey was conducted twice from 2008 to 2009 among 1605 households with children younger than 5 years. A 14-day calendar recorded episodes of carer-reported pneumonia (nâ€‰=â€‰364) and diarrhea (nâ€‰=â€‰481), and formal (health services, public, private) and i…	2014	Apr	Am J Public Health	104	4	647-57	10.2105/AJPH.2013.301658
Health care use patterns for diarrhea in children in low-income periurban communities of Karachi, Pakistan.	Quadri F; Nasrin D; Khan A; Bokhari T; Tikmani SS; Nisar MI; Bhatti Z; Kotloff K; Levine MM; Zaidi AKM	Diarrhea causes 16% of all child deaths in Pakistan. We assessed patterns of healthcare use among caretakers of a randomly selected sample of 959 children ages 0-59 months in low-income periurban settlements of Karachi through a cross-sectional survey. A diarrheal episode was reported to have occurred in the previous 2 weeks among 298 (31.1%) children. Overall, 280 (80.3%) children sought care. O…	2013	Jul	Am J Trop Med Hyg	89	1 Suppl	49-55	10.4269/ajtmh.12-0757
Health care seeking behaviour of mothers towards diarrheal disease of children less than 5Â years in Mekelle city, North Ethiopia.	Fissehaye T; Damte A; Fantahun A; Gebrekirstos K	OBJECTIVE: To assess the health care seeking behavior of mothers on diarrheal disease of under five children and associated factors in Mekelle City, Northern Ethiopia. RESULT: This study revealed that 72.5% (nâ€‰=â€‰58) of the mothers who reported their children had diarrhea had sought health care facilities. Three quarter, (75.9%) of them was seeking health in the public health care facility. Ma…	2018	Oct	BMC Res Notes	11	1	749	10.1186/s13104-018-3850-3
Incidence of pediatric diarrhea and public-private preferences for treatment in rural Myanmar: a randomized cluster survey.	Aung T; McFarland W; Khin HS; Montagu D	The incidence of pediatric diarrhea in countries neighboring Myanmar is high (>9%). No national data exist in Myanmar, however hospital treatment data indicate that diarrhea is a major cause of morbidity. OBJECTIVE: This study seeks to determine diarrhea incidence among children in rural Myanmar and document health-seeking behavior and treatment costs. METHODS: We surveyed 2033 caregivers in hous…	2013	Feb	J Trop Pediatr	59	1	45936	10.1093/tropej/fms033
Knowledge and practices of mothers and caregivers on diarrhoeal management among under 5-year-old children in a medium-size town of Senegal.	Thiam S; Sy I; Schindler C; Niang-DiÃ¨ne A; Faye O; Utzinger J; CissÃ© G	In 2016, about one out of 10 children in sub-Saharan Africa died due to diarrhoea, causing an estimated burden of 25 million disability-adjusted life years. A prominent cause of death is dehydration linked to lack of knowledge and adequate management of diarrhoeal episodes. This study assessed knowledge and practices of mothers and caregivers on diarrhoeal management among under 5-year-old childr…	2019	Jun	Acta Trop	194		155-164	10.1016/j.actatropica.2019.03.013
Local perceptions of cholera and anticipated vaccine acceptance in Katanga province, Democratic Republic of Congo.	Merten S; Schaetti C; Manianga C; Lapika B; Chaignat CL; Hutubessy R; Weiss MG	BACKGROUND: In regions where access to clean water and the provision of a sanitary infrastructure has not been sustainable, cholera continues to pose an important public health burden. Although oral cholera vaccines (OCV) are effective means to complement classical cholera control efforts, still relatively little is known about their acceptability in targeted communities. Clarification of vaccine…	2013	Jan	BMC Public Health	13		60	10.1186/1471-2458-13-60
Health care utilization and symptom severity in Ghanaian children--a cross-sectional study.	Krumkamp R; Sarpong N; Kreuels B; Ehlkes L; Loag W; Schwarz NG; Zeeb H; Adu-Sarkodie Y; May J	The aim of this study was to identify factors influencing health care utilization behavior for children with mild or severe disease symptoms in rural Ghana. Between March and September 2008 a cross-sectional health care utilization survey was conducted and 8,715 caregivers were interviewed regarding their intended behavior in case their children had mild or severe fever or diarrhea. To show assoc…	2013		PLoS One	8	11	e80598	10.1371/journal.pone.0080598
Determinants of health care seeking for diarrheal illness in young children in urban slums of Kolkata, India.	Manna B; Nasrin D; Kanungo S; Roy S; Ramamurthy T; Kotloff KL; Levine MM; Sur D	Maternal practices regarding children's health care have been recognized as an important factor associated with mortality rates among children < 5 years of age. We focused on health care-seeking practices of primary caretakers of children < 5 years of age with diarrheal disease in Kolkata. We interviewed caretakers of 1,058 children in a baseline survey and 6,077 children on six subsequent survey…	2013	Jul	Am J Trop Med Hyg	89	1 Suppl	56-61	10.4269/ajtmh.12-0756
Prevalence of childhood illnesses and care-seeking practices in rural Uganda.	Mbonye AK	There is a declining trend of child health indicators in Uganda despite intensified program efforts to improve child care. For example, the infant mortality rate increased from 81/1,000 in 1995 to 88/1,000 in the year 2000. This paper presents results of a study that assessed factors responsible for this trend. The objectives were to assess the prevalence of childhood illnesses and care-seeking p…	2003	Aug	ScientificWorldJournal	3		721-30	10.1100/tsw.2003.52
Healthcare seeking behaviour for common infectious syndromes among people in three administrative regions of Johannesburg, South Africa, 2015: a cross-sectional study.	Mapuroma R; Cohen C; Kuonza L; Musekiwa A; Tempia S; Tshangela A; von Mollendorf C	INTRODUCTION: Hospital-based surveillance programs only capture people presenting to facilities and may underestimate disease burden. We conducted a healthcare utilisation survey to characterise healthcare-seeking behaviour among people with common infectious syndromes in the catchment areas of two sentinel surveillance hospitals in Johannesburg, South Africa. METHODS: A cross-sectional survey wa…	2019		Pan Afr Med J	33		159	10.11604/pamj.2019.33.159.18461
Prevalence of diarrheal illness and healthcare-seeking behavior by age-group and sex among the population of Gaza strip: a community-based cross-sectional study.	Abuzerr S; Nasseri S; Yunesian M; Hadi M; Mahvi AH; Nabizadeh R; Mustafa AA	BACKGROUND: In the Gaza strip, diarrhea is one of main reasons for children visiting primary healthcare centers. Hence, we investigate predictors of the diarrheal illness and health care-seeking behavior among different age groups. METHODS: This community-based cross-sectional survey was conducted from August 2017 to June 2018 among 1857 households. A pretested structured questionnaire included i…	2019	Jun	BMC Public Health	19	1	704	10.1186/s12889-019-7070-0
Diarrheal Illness and Healthcare Seeking Behavior among a Population at High Risk for Diarrhea in Dhaka, Bangladesh.	Chowdhury F; Khan IA; Patel S; Siddiq AU; Saha NC; Khan AI; Saha A; Cravioto A; Clemens J; Qadri F; Ali M	Diarrhea remains one of the major causes of death in Bangladesh. We studied diarrheal disease risk and healthcare seeking behavior among populations at high risk for diarrhea in Dhaka, Bangladesh. Data were obtained from a cross-sectional survey conducted during April and September 2010. The prevalence of diarrhea was calculated by age-group and sex. A generalized estimating equation with logit l…	2015		PLoS One	10	6	e0130105	10.1371/journal.pone.0130105
[truncated: 159 more rows]
